# Supplementary material for: Temperature-dependent metabolic adaptation of Triticum aestivum seedlings to anoxia
Source: Sci Rep. 2018 Apr 18;8:6151. doi: 10.1038/s41598-018-24419-7 (PMC5906562; doi:10.1038/s41598-018-24419-7)
Supplement: Supplementary file 2 — Supplemental Tables1-10 [file 41598_2018_24419_MOESM2_ESM.xlsx]

## Sheet: Supplementary Table 1
Supplemenntary Table 1: Statistics analyses of all pairwise comparisons of tissue length across five genotypes at the different time points as shown in Fig S1. One-way ANOVA and multiple pairwise comparisons were conducted using XLSTAT software in Microsoft Excel. (Tukey's honest significant difference , p-value< 0.05)
Primary root 15oC
Category	Means	Groups
Ducula_8dair	88.24	A
Spear_8dair	79.4	A	B
Carnamah_8dair	76	A	B
SARC_8dair	73.4		B	C
Ducula_4dair_1dN2_3dair	67.24		B	C
Ducula_6dair	60.64			C	D
Spear_6dair	51.16				D	E
Carnamah_6dair	50.68				D	E
SARC_6dair	49.24				D	E
Ducula_5dair	46.16				D	E	F
Ducula_4dair_1dN2_1dair	46					E	F
Carnamah_4dair_1dN2_3dair	45.24					E	F	G
Calingiri_8dair	43.76					E	F	G	H
Spear_4dair_1dN2_3d air	39.56					E	F	G	H	I
SARC_4dair_1dN2_3dair	39.48					E	F	G	H	I
SARC_5dair	37.72					E	F	G	H	I	J
Spear_5dair	36.88					E	F	G	H	I	J	K
Ducula_4dair_1dN2	36.8					E	F	G	H	I	J	K
Carnamah_5dair	36.6					E	F	G	H	I	J	K
Ducula_4dair_0dN2	34.52						F	G	H	I	J	K	L
Ducula_4dair	30.8333							G	H	I	J	K	L
Carnamah_4dair_1dN2_1dair	30.08								H	I	J	K	L	M
SARC_4dair_1dN2_1dair	30.08								H	I	J	K	L	M
Spear_4dair_1dN2_1dair	29.96								H	I	J	K	L	M
Calingiri_4dair_1dN2_3dair	29.72								H	I	J	K	L	M
SARC_4dair_1dN2	28.36									I	J	K	L	M	N
SARC_4dair_0dN2	27.8									I	J	K	L	M	N
Spear_4dair_1dN2	25.8									I	J	K	L	M	N
Spear_4dair_0dN2	25.16									I	J	K	L	M	N
Calingiri_6dair	24.8										J	K	L	M	N
SARC_4dair	24.4										J	K	L	M	N
Carnamah_4dair	23.48										J	K	L	M	N	O
Spear_4dair	23.24										J	K	L	M	N	O
Carnamah_4dair_1dN2	22.44											K	L	M	N	O	P
Carnamah_4dair_0dN2	21.48												L	M	N	O	P	Q
Calingiri_4dair_1dN2_1dair	15.8													M	N	O	P	Q
Calingiri_5dair	14.4														N	O	P	Q
Calingiri_4dair_1dN2	9.68															O	P	Q
Calingiri_4dair_0dN2	8.6																P	Q
Calingiri_4dair	6.96																	Q
Sum of Seminal Roots 15oC
Category	Means	Groups
Spear_8dair	135.44	A
SARC_8dair	129.08	A
Ducula_8dair	122.88	A
Calingiri_8dair	95.12		B
Carnamah_8dair	90.44		B
Ducula_4dair_1dN2_3dair	88.32		B
Ducula_6dair	80.68		B	C
Spear_6dair	78.96		B	C
SARC_4dair_1dN2_3dair	77.32		B	C	D
SARC_6dair	72.52		B	C	D
Spear_4dair_1dN2_3d air	61.56			C	D	E
Carnamah_6dair	59.92			C	D	E	F
Ducula_5dair	59.08			C	D	E	F
Ducula_4dair_1dN2_1dair	54.44				D	E	F	G
SARC_5dair	48.48					E	F	G	H
Calingiri_6dair	46.84					E	F	G	H	I
Calingiri_4dair_1dN2_3dair	46.4					E	F	G	H	I
Spear_5dair	46.32					E	F	G	H	I
Carnamah_4dair_1dN2_3dair	44.24					E	F	G	H	I	J
Ducula_4dair_1dN2	43.8					E	F	G	H	I	J
Carnamah_5dair	42.36					E	F	G	H	I	J	K
Ducula_4dair_0dN2	40.44					E	F	G	H	I	J	K
SARC_4dair_1dN2_1dair	37.76						F	G	H	I	J	K
Ducula_4dair	37						F	G	H	I	J	K
Spear_4dair_1dN2_1dair	34.92							G	H	I	J	K	L
SARC_4dair_1dN2	31.28							G	H	I	J	K	L	M
SARC_4dair_0dN2	30.36								H	I	J	K	L	M
Spear_4dair_1dN2	30.28								H	I	J	K	L	M
Spear_4dair_0dN2	28.92								H	I	J	K	L	M
Carnamah_4dair_1dN2_1dair	28.8								H	I	J	K	L	M
SARC_4dair	28.24								H	I	J	K	L	M
Spear_4dair	26.52								H	I	J	K	L	M
Calingiri_5dair	26.44								H	I	J	K	L	M
Carnamah_4dair	24.64									I	J	K	L	M
Calingiri_4dair_1dN2_1dair	21.72										J	K	L	M
Carnamah_4dair_1dN2	21.32										J	K	L	M
Carnamah_4dair_0dN2	19.68											K	L	M
Calingiri_4dair_1dN2	12.08												L	M
Calingiri_4dair_0dN2	11.52												L	M
Calingiri_4dair	10.12													M
Primary root 28oC
Category	Mean	Groups
Spear_8dair	108.72	A
Carnamah_8dair	105	A	B
Ducula_8dair	104.52	A	B
Spear_6dair	94.84	A	B	C
Ducula_6dair	90.16	A	B	C	D
Carnamah_6dair	85.12	A	B	C	D	E
Spear_5dair	75.88		B	C	D	E	F
Ducula_5dair	75.8		B	C	D	E	F
Calingiri_8dair	73.2			C	D	E	F	G
SARC_8dair	68.84			C	D	E	F	G	H
Carnamah_5dair	68.12			C	D	E	F	G	H
Ducula_4dair_1dN2	63.8				D	E	F	G	H	I
Ducula_4dair_1dN2_3dair	63.6				D	E	F	G	H	I
Ducula_4dair_1dN2_1dair	63.44				D	E	F	G	H	I
Ducula_4dair_0dN2	61.72				D	E	F	G	H	I
Spear_4dair_1dN2_3d air	59.88				D	E	F	G	H	I	J
Spear_4dair_0dN2	59.68				D	E	F	G	H	I	J
Spear_4dair_1dN2	59.28				D	E	F	G	H	I	J
Calingiri_6dair	59.08					E	F	G	H	I	J
Spear_4dair_1dN2_1dair	58.64					E	F	G	H	I	J
Spear_4dair	57.72					E	F	G	H	I	J
Ducula_4dair	56					E	F	G	H	I	J	K
SARC_6dair	54.4					E	F	G	H	I	J	K
SARC_4dair_1dN2_3dair	51.44						F	G	H	I	J	K
Carnamah_4dair_0dN2	50.88						F	G	H	I	J	K
Carnamah_4dair_1dN2	50.68						F	G	H	I	J	K
Carnamah_4dair_1dN2_3dair	50.48						F	G	H	I	J	K
Carnamah_4dair_1dN2_1dair	50.44						F	G	H	I	J	K
Carnamah_4dair	48.48						F	G	H	I	J	K
SARC_4dair_0dN2	47.56						F	G	H	I	J	K
SARC_4dair_1dN2_1dair	45.96						F	G	H	I	J	K
SARC_4dair_1dN2	45.92						F	G	H	I	J	K
SARC_5dair	44.88						F	G	H	I	J	K
Calingiri_5dair	43.44							G	H	I	J	K
Calingiri_4dair_1dN2_3dair	39.44								H	I	J	K
Calingiri_4dair_1dN2_1dair	33.88									I	J	K
SARC_4dair	30.36										J	K
Calingiri_4dair_1dN2	29.68										J	K
Calingiri_4dair_0dN2	29.28										J	K
Calingiri_4dair	25.625											K
Sum of Seminal Roots 28oC
Category	Mean	Groups
Calingiri_4dair	35.125																	Q
Calingiri_4dair_0dN2	42.96																P	Q
Calingiri_4dair_1dN2	43.6															O	P	Q
Calingiri_4dair_1dN2_1dair	55.28														N	O	P	Q
Calingiri_4dair_1dN2_3dair	85.88										J	K	L	M	N	O	P
Calingiri_5dair	73.2											K	L	M	N	O	P	Q
Calingiri_6dair	104.16								H	I	J	K	L	M
Calingiri_8dair	144.04			C	D	E	F	G	H
Carnamah_4dair	62.44													M	N	O	P	Q
Carnamah_4dair_0dN2	66.08												L	M	N	O	P	Q
Carnamah_4dair_1dN2	64.6												L	M	N	O	P	Q
Carnamah_4dair_1dN2_1dair	67.28												L	M	N	O	P	Q
Carnamah_4dair_1dN2_3dair	85.72										J	K	L	M	N	O	P
Carnamah_5dair	91.48										J	K	L	M	N	O
Carnamah_6dair	120.2					E	F	G	H	I	J	K
Carnamah_8dair	154.68		B	C	D	E	F	G
Ducula_4dair	87.2										J	K	L	M	N	O	P
Ducula_4dair_0dN2	95.32									I	J	K	L	M	N
Ducula_4dair_1dN2	94.6									I	J	K	L	M	N
Ducula_4dair_1dN2_1dair	98.48								H	I	J	K	L	M	N
Ducula_4dair_1dN2_3dair	115.68					E	F	G	H	I	J	K
Ducula_5dair	130.76				D	E	F	G	H	I	J
Ducula_6dair	159.92	A	B	C	D	E	F
Ducula_8dair	189.48	A	B	C
SARC_4dair	86.2										J	K	L	M	N	O	P
SARC_4dair_0dN2	107.92							G	H	I	J	K	L	M
SARC_4dair_1dN2	104.24								H	I	J	K	L	M
SARC_4dair_1dN2_1dair	112.68						F	G	H	I	J	K	L
SARC_4dair_1dN2_3dair	123.44					E	F	G	H	I	J
SARC_5dair	142.52			C	D	E	F	G	H	I
SARC_6dair	175	A	B	C	D
SARC_8dair	207.04	A
Spear_4dair	83.6										J	K	L	M	N	O	P	Q
Spear_4dair_0dN2	83.96										J	K	L	M	N	O	P	Q
Spear_4dair_1dN2	82.8										J	K	L	M	N	O	P	Q
Spear_4dair_1dN2_1dair	83.8										J	K	L	M	N	O	P	Q
Spear_4dair_1dN2_3d air	88										J	K	L	M	N	O	P
Spear_5dair	127.2				D	E	F	G	H	I	J
Spear_6dair	161.48	A	B	C	D	E
Spear_8dair	192.8	A	B
Coleoptile 15oC
Category	Mean	Groups
Spear_8dair	36.1	A
Carnamah_8dair	31.8421		B
Spear_4dair_1dN2_3dair	29.8		B	C
Calingiri_8air	29.6		B	C
Ducula_8dair	29.55		B	C	D
Ducula_4dair_1dN2_3dair	28.55		B	C	D	E
Spear_6dair	28.1		B	C	D	E
Carnamah_4dair_1dN2_3dair	27.6			C	D	E
Calingiri_4dair_1dN2_3dair	26.45			C	D	E
Ducula_6dair	25.5				D	E	F
Carnamah_6dair	25.4					E	F
SARC_8dair	24.65					E	F	G
SARC_4dair_1dN2_3dair	22.1						F	G	H
Calingiri_6dair	21.05							G	H
SARC_6dair	18.55								H	I
Ducula_4dair_1dN2_1dair	16									I	J
Ducula_5dair	15.6									I	J	K
Spear_5dair	14.9									I	J	K	L
Spear_4dair_1dN2_1dair	14.4										J	K	L
Carnamah_5dair	13.8										J	K	L	M
SARC_4dair_1dN2_1dair	12.4										J	K	L	M	N
Carnamah_4dair_1dN2_1dair	12.05										J	K	L	M	N
Calingiri_4dair_1dN2_1dair	11.7											K	L	M	N	O
SARC_5dair	11.3												L	M	N	O	P
Calingiri_5dair	11.1												L	M	N	O	P	Q
Ducula_4dair_1dN2	10.25													M	N	O	P	Q	R
Ducula_4dair_foranoxia	9.1														N	O	P	Q	R	S
Spear_4dair_1dN2	8.35														N	O	P	Q	R	S
Ducula_4dair_forair	7.9															O	P	Q	R	S
SARC_4dair_1dN2	7.7															O	P	Q	R	S
Spear_4dair_foranoxia	7.3																P	Q	R	S
Spear_4dair_forair	7.2																	Q	R	S
SARC_4dair_foranoxia	7.15																	Q	R	S
Carnamah_4dair_forair	7.05																	Q	R	S
Carnamah_4dair_1dN2	6.95																		R	S
Carnamah_4dair_foranoxia	6.75																		R	S
SARC_4dair_forair	6.05																			S
Calingiri_4dair_1dN2	6.05																			S
Calingiri_4dair_foranoxia	5.35																			S
Calingiri_4dair_forair	5.21053																			S
Leaf 15oC
Category	Mean	Groups
Spear_8dair	50.05	A
Ducula_8dair	49.8	A
Carnamah_8dair	42.5789		B
SARC_8dair	36.8		B	C
Calingiri_8air	32.45			C	D
Spear_4dair_1dN2_3dair	28.5				D	E
Spear_6dair	27.65				D	E
Ducula_4dair_1dN2_3dair	26.3					E	F
SARC_4dair_1dN2_3dair	26.15					E	F
Ducula_6dair	24.85					E	F	G
Carnamah_4dair_1dN2_3dair	24.8					E	F	G
Calingiri_4dair_1dN2_3dair	22.8					E	F	G
Carnamah_6dair	21.6						F	G
Calingiri_6dair	19.5							G	H
SARC_6dair	19.1							G	H
Ducula_5dair	15.3								H	I
Spear_5dair	14.85								H	I	J
Carnamah_5dair	13.8								H	I	J	K
Ducula_4dair_1dN2_1dair	13									I	J	K	L
Spear_4dair_1dN2_1dair	12.8									I	J	K	L	M
SARC_4dair_1dN2_1dair	11.5									I	J	K	L	M	N
SARC_5dair	11.25									I	J	K	L	M	N	O
Calingiri_5dair	10.75									I	J	K	L	M	N	O	P
Carnamah_4dair_1dN2_1dair	10.55									I	J	K	L	M	N	O	P
Calingiri_4dair_1dN2_1dair	10.1									I	J	K	L	M	N	O	P
Ducula_4dair_1dN2	9.5									I	J	K	L	M	N	O	P
Ducula_4dair_foranoxia	9.05										J	K	L	M	N	O	P
Spear_4dair_1dN2	8.15											K	L	M	N	O	P
Ducula_4dair_forair	7.85											K	L	M	N	O	P
SARC_4dair_1dN2	7.7												L	M	N	O	P
Spear_4dair_foranoxia	7.3												L	M	N	O	P
Spear_4dair_forair	7.2												L	M	N	O	P
SARC_4dair_foranoxia	7.1												L	M	N	O	P
Carnamah_4dair_forair	7.05												L	M	N	O	P
Carnamah_4dair_1dN2	6.95													M	N	O	P
Carnamah_4dair_foranoxia	6.75														N	O	P
SARC_4dair_forair	6.05														N	O	P
Calingiri_4dair_1dN2	5.55														N	O	P
Calingiri_4dair_forair	5.15789															O	P
Calingiri_4dair_foranoxia	5.05																P
Coleoptile 28oC
Category	Mean	Groups
Ducula_4dair_1dN2_3dair	42.6333	A
Carnamah_4dair_1dN2_3dair	41.4333	A	B
Spear_6dair	40.8333	A	B	C
Ducula_4dair_1dN2_1dair	40.7	A	B	C	D
Carnamah_8dair	40.3	A	B	C	D
Ducula_6dair	40.1333	A	B	C	D
Ducula_8dair	39.8667	A	B	C	D	E
Spear_8dair	39.8	A	B	C	D	E
Carnamah_6dair	39.7	A	B	C	D	E
Carnamah_4dair_1dN2_1dair	39.5333	A	B	C	D	E
Ducula_5dair	38.8667	A	B	C	D	E
Spear_4dair_1dN2_3dair	38.7333	A	B	C	D	E
Ducula_4dair_1dN2	38.7	A	B	C	D	E
Spear_5dair	38.3333	A	B	C	D	E
Ducula_4dair_foranoxia	38.2333	A	B	C	D	E
SARC_6dair	38.2333	A	B	C	D	E
Ducula_4dair_forair	37.2	A	B	C	D	E	F
Carnamah_5dair	36.7667	A	B	C	D	E	F
SARC_4dair_1dN2_3dair	36.7333	A	B	C	D	E	F
Carnamah_4dair_1dN2	36.3	A	B	C	D	E	F
Spear_4dair_1dN2_1dair	36.2	A	B	C	D	E	F
Carnamah_4dair_foranoxia	35.8667	A	B	C	D	E	F
SARC_4dair_1dN2_1dair	35.5667	A	B	C	D	E	F
Calingiri_4dair_1dN2_3dair	35.5	A	B	C	D	E	F
SARC_8dair	35.2	A	B	C	D	E	F
SARC_5dair	34.4	A	B	C	D	E	F
Calingiri_8air	34.3333	A	B	C	D	E	F
Carnamah_4dair_forair	34.0667	A	B	C	D	E	F
Calingiri_6dair	32.8333	A	B	C	D	E	F	G
Calingiri_4dair_1dN2_1dair	31.7333		B	C	D	E	F	G	H
Spear_4dair_1dN2	31.2667		B	C	D	E	F	G	H
Spear_4dair_foranoxia	30.9667			C	D	E	F	G	H
SARC_4dair_1dN2	30.7			C	D	E	F	G	H
Spear_4dair_forair	30.6			C	D	E	F	G	H
SARC_4dair_foranoxia	30.3				D	E	F	G	H
Calingiri_5dair	29.5					E	F	G	H	I
SARC_4dair_forair	27.7667						F	G	H	I
Calingiri_4dair_1dN2	23.2333							G	H	I
Calingiri_4dair_foranoxia	22.2333								H	I
Calingiri_4dair_forair	19.069									I
Leaf 28oC
Category	Mean	Groups
Ducula_8dair	130.8	A
Carnamah_8dair	104.1		B
Spear_8dair	101.367		B
SARC_8dair	92.4		B	C
Ducula_6dair	92.3		B	C
Ducula_4dair_1dN2_3dair	86.1667		B	C	D
Calingiri_8air	80.4			C	D
Spear_4dair_1dN2_3dair	76.4667			C	D	E
Carnamah_4dair_1dN2_3dair	72.6667			C	D	E	F
Carnamah_6dair	72.4667			C	D	E	F
SARC_4dair_1dN2_3dair	72.0667			C	D	E	F
Ducula_5dair	68.3667				D	E	F	G
Spear_6dair	67.1667				D	E	F	G	H
SARC_6dair	65.4667				D	E	F	G	H	I
Calingiri_4dair_1dN2_3dair	58.9					E	F	G	H	I	J
Ducula_4dair_1dN2_1dair	53.5667						F	G	H	I	J	K
Carnamah_5dair	53.3						F	G	H	I	J	K
Calingiri_6dair	49.4667							G	H	I	J	K	L
Spear_5dair	48.8667							G	H	I	J	K	L
SARC_5dair	48.4333							G	H	I	J	K	L
Ducula_4dair_1dN2	46.9333								H	I	J	K	L
Ducula_4dair_foranoxia	45.5333									I	J	K	L
Carnamah_4dair_1dN2_1dair	44.4333										J	K	L
Ducula_4dair_forair	43.7333										J	K	L
SARC_4dair_1dN2_1dair	43.2										J	K	L
Spear_4dair_1dN2_1dair	42.7										J	K	L
Carnamah_4dair_1dN2	38.6										J	K	L	M
Carnamah_4dair_foranoxia	38											K	L	M
Carnamah_4dair_forair	34.7											K	L	M	N
SARC_4dair_1dN2	33.3333											K	L	M	N
SARC_4dair_foranoxia	32.8667											K	L	M	N
Spear_4dair_1dN2	32.8667											K	L	M	N
Spear_4dair_foranoxia	31.8333												L	M	N
Calingiri_5dair	31.3333												L	M	N
Spear_4dair_forair	31.1667												L	M	N
Calingiri_4dair_1dN2_1dair	30.1												L	M	N
SARC_4dair_forair	28.8333												L	M	N
Calingiri_4dair_1dN2	19.5667													M	N
Calingiri_4dair_foranoxia	18.3333													M	N
Calingiri_4dair_forair	15.5862														N

## Sheet: Supplementary Table 2
Supplementary Table 2 : Statatistic analyses of temperature effects on length of different tissues of 5 wheat genotypes grown at 28oC or 15oC for 4 days. One-way ANOVA analysis were conducted using XLSTAT software in Microsoft Excel.
Tissues	Stage	Contrast	Difference	Standardized difference	Critical difference	Pr > Diff	Significant
Coleoptiles	4 d in Air	28oC versus 15oC	27.27	45.6645	1.355	< 0.0001	Yes
Leaf	4 d in Air	28oC versus 15oC	29.0863	35.7376	1.595	< 0.0001	Yes
Primary root	4 d in Air	28oC versus 15oC	23.997	17.1293	3.221	< 0.0001	Yes
Seminal root	4 d in Air	28oC versus 15oC	49.2365	22.3723	5.03	< 0.0001	Yes

## Sheet: Supplementary Table 3
Supplementary Table 3: Changes of metabolite ratios in coleoptiles of five wheat genotypes in response to 1 d anoxia at 28oC and 15oC. Wheat seedlings grew at 15oC or 28oC for 4 days and then were exposed to anoxia for 1 d at 15oC or 28oC. The red colour with different intensities indicated significant depletion of metabolites at different P-values after anoxic treatment. The blue colour with dif…
Coleoptiles		28oC						15oC
	Metabolite	Calingiri	Carnamah	Spear	SARC	Ducula		Calingiri	Carnamah	Spear	SARC	Ducula
Amino acids	Aspartic acid	0.16	0.23	0.14	0.03	0.06		0.78	0.34	0.45	0.25	0.18
	Glutamine	0.59	0.72	0.02	0.02	0.07		0.11	0.1	0.09	0.02	0.11
	Glutamic acid	0.59	1.06	0.08	0.06	0.03		0.97	0.59	1.28	0.39	0.42
	Pyroglutamic acid	0.62	1.26	0.11	0.14	0.19		1.09	0.54	0.89	0.54	0.48
	Methionine	0.63	1.44	0.97	0.16	0.18		2.38	2.08	11.76	1.13	1.44
	Serine	0.69	0.95	0.31	0.26	0.36		1.21	0.98	1.85	0.51	0.78
	Asparagine	0.73	0.53	0.57	0.06	0.14		0.95	1.04	0.51	0.24	0.31
	Homoserine	0.81	1.02	0.65	0.35	0.29		1.64	1.32	4.23	0.61	0.71
	Arginine	0.95	0.88	0.72	0.33	0.35		1.75	2.16	2.35	0.74	1.13
	Nicotinic acid	0.97	0.83	0.92	0.35	0.85		1.33	1.55	0.74	0.92	0.97
	Valine	0.98	1.26	0.95	0.43	0.43		3.14	2.84	5.66	2.48	1.88
	Isoleucine	1.03	1.21	0.92	0.51	0.54		4.02	4.4	6.47	2.78	2.07
	Threonine	1.16	1.27	1.14	0.55	0.46		3.03	3.39	7.61	2.86	2.48
	Tyrosine	1.28	1.91	0.96	0.12	0.29		6.51	7.4	14.76	3.76	2.71
	Leucine	1.37	3.72	1.23	0.89	1.43		6.68	7.07	10.08	4.76	2.67
	Phenylalanine	1.47	4.06	0.69	0.54	0.91		3.29	5.56	9.26	2.16	1.51
	Glycine	1.54	3.93	1.83	1.93	1.43		5.88	6.06	6.13	5.67	4.01
	Alanine	1.69	5.94	1.77	1.09	0.97		4.1	6.08	15.27	5.64	8.08
	Proline	1.98	12.19	3.48	1.54	4		4.6	5.97	44.19	6.17	6.85
	Lysine	2.26	2.07	1	0.62	0.93		5.76	5.48	7.08	4.42	3.99
	N-Acetylserine	2.42	2.09	6.59	2.69	2.13		2.44	4.41	16.1	3.9	3.33
	Beta-Alanine	2.74	2.43	1.71	1.3	1.38		10.55	7.7	10.34	10.83	6.55
	GABA	9.72	11.18	5.88	11.54	5.57		38.53	44.22	13.93	27.6	19.06
TCA	Aconitate	0.37	0.77	0.76	0.33	0.2		1.24	0.76	0.7	0.86	0.58
	Citric acid	0.56	0.6	0.36	0.24	0.18		0.62	0.38	0.55	0.39	0.31
	Malate	0.61	0.38	0.35	0.04	0.12		0.75	0.33	0.36	0.31	0.16
	Fumarate	0.65	0.49	0.45	0.19	1.2		0.65	0.61	0.44	0.49	0.29
	Oxoglutarate	0.71	1.06	0.24	0.13	0.07		0.14	0.09	0.26	0.13	0.22
	Succinate	1.82	2.03	1.3	0.97	5.49		1.15	0.64	0.4	0.5	0.67
Sugar and Sugar-P	Sucrose	0.31	0.9	0.09	0.16	0.2		1.26	0.85	1.13	0.98	1.09
	Fructose	0.56	0.75	0.26	0.54	0.41		2.56	1.41	1.43	1.23	0.76
	Fructose 6-P	0.92	2.66	0.25	0.29	0.09		1.14	0.84	1.04	0.67	0.64
	Glucose 6-P	1.14	3.37	0.27	0.32	0.06		0.93	0.72	0.94	0.5	0.55
	Glucose	1.17	2.12	1.23	0.87	2.36		49.17	1.31	1.43	1.26	131.61
	Glucaric acid	0.49	0.88	0.18	0.11	0.09		0.83	0.74	0.89	0.76	0.63
Polyamines	Putrescine	1	4.62	1.53	2.58	2.05		2.48	3.55	2.58	2.66	2.51
Cyclic Amines	Agmatine	1.21	5.55	1.36	2.07	2.09		2.62	3.63	2.69	2.64	2.69
	D-Mannose	0.67	0.91	0.4	0.76	0.5		1.16	0.78	0.37	0.61	0.73
	Gentiobiose	0.41	0.41	0.24	0.41	0.46		2.01	1.14	0.27	0.8	0.58
Carbohydrates	Trehalose	0.7	0.95	0.36	0.74	0.8		0.62	0.59	0.69	0.8	0.56
	D-Arabinose	1.14	2.25	1.54	0.63	1.18		1.34	1.04	0.99	1.16	0.83
	D-Galactose	0.6	0.96	0.35	0.52	0.66		1.61	0.71	0.56	0.67	0.51
	D-Maltose	2.08	2.71	4.2	0.73	9.41		1.64	1.8	1.24	1.23	1.39
	Glucosan	0.82	1.1	0.65	0.42	0.3		0.97	1.19	2.35	2.54	0.8
	Gluconolactone	4.67	0.36	4.87	0.08	0.09		0.66	0.87	2.33	0.84	0.54
Purines and Purine Derivatives	Adenine	0.69	1.39	0.76	1.58	1.54		1.62	1.04	0.3	0.53	0.45
Not Available	L-Iditol	1.4	1.42	0.71	0.68	0.58		1.53	0.49	0.65	0.9	5.31
Fatty Acids	Stearic acid	1.04	1.11	0.98	1.25	1.04		1.05	0.79	1.23	1.02	1.5
	Palmitic acid	1.18	1.11	1.34	1.79	1.58		0.97	0.82	1.25	1.06	1.44
Hydroxy Acids	Glycolic acid	0.77	0.99	0.78	0.69	0.59		1.92	1.84	1.17	1.01	1.28
	Ascorbic acid	1.19	1.02	0.26	0.03	0.04		0.18	0.19	2.72	0.81	0.89
Alcohols and Polyols	Mannitol	0.58	0.55	0.07	0.21	0.35		1.68	0.73	0.49	0.7	0.45
	Sorbitol	0.57	0.65	0.1	0.08	0.34		1.47	0.28	0.14	0.26	3.33
	Mannose 6-p	1.13	3.23	0.24	0.27	0.06		0.91	0.68	0.9	0.43	0.54
Aromatic Acids	Benzoic acid	1.3	1.77	1.1	2.77	1.6		1.32	0.93	1.1	1.14	1.36
	4-Hydroxycinnamic acid	1.48	0.81	0.45	0.38	0.9		6.83	1.23	1.66	3.92	1.79
Inorganic Ions and Gases	Phosphoric acid	0.71	0.94	0.68	0.31	0.45		1.28	1.02	1.03	1.2	1.02
Acyl Phosphates	3-Phosphoglyceric acid	0.67	0.86	0.77	0.16	0.43		0.45	0.28	0.6	0.29	0.39
Unknown	[Sedoheptulose methoxime (6TMS), MS84, RI2122.6]	0.47	1.57	0.89	0.42	1.21		0.87	1.15	0.56	0.95	0.78
	[9,12-Octadecadienoic acid (Z,Z)-, trimethylsilyl ester, MS92, RI2208.2]	1.06	1.15	0.83	0.78	0.93		0.81	0.82	0.86	0.97	1.13
	[Oleic acid, trimethylsilyl ester, MS89, RI2214.4]	2.01	1.23	0.94	4.43	7.6		1.17	0.79	1.04	1.01	2.24
	[Unknown, RI2555.7]	1.78	1.55	3.2	5.21	2.85		2.26	0.98	1.11	1.32	1.37
	[Unknown Putative Disaccharide, RI2823.3]	0.8	0.91	0.79	0.43	0.71		1.65	0.56	14.19	0.9	0.86
	[Unknown, RI2994.2]	0.24	0.67	0.49	0.07	0.22		0.42	0.41	0.52	0.31	0.28
	[alpha-Tocopherol (TMS), MS90, RI3143.7, Putative but Unconfirmed]	0.81	1.19	0.58	0.49	0.36		0.89	0.9	1.86	0.71	0.71
	[Unknown, RI3164.7]	1	0.7	1.1	0.66	0.22		1.27	0.84	0.92	0.87	2.01
	[Campesterol (1TMS), MS95, Putative but Unconfirmed]	1.1	0.92	1.22	1.4	0.98		1	0.95	1.53	0.9	1.29
	[beta-Sitosterol trimethylsilyl ether, MS86, Putative but Unconfirmed]	0.62	0.89	0.67	0.72	0.56		0.91	0.95	1.4	0.88	1.14
	[Unknown, RI3363.0]	1.08	0.79	0.81	1.13	1.08		0.76	0.59	0.65	0.45	0.79
	[Pyridine, 3-trimethylsiloxy-, MS80, RI1000.4]	0.66	1.5	0.96	1.5	1.13		1	0.9	1.19	0.99	1.37
	[2-[3-Phenyl-4(3H)-quinazolinone-2-ylmethylthio]-4(3H)-quinazolinone, MS64, RI1022.8]	0.73	1.06	0.82	1.75	1.31		1.08	0.81	1.03	1.11	1.52
	[Unknown, RI1335.8]	0.77	0.98	0.72	1.74	1.37		1.3	0.9	1.25	1.06	1.33
	[Unknown Possibly Indole Related, RI1448.6]	0.75	1.6	1.05	0.67	0.46		1.36	0.98	1.05	0.81	1.11
	Allantoin	0.65	0.98	0.24	0.3	0.23		1.08	1.4	2.55	1.13	1.42
	[Inositol monophosphate, MS94, RI2407.7, Putative but Unconfirmed]	0.6	1.02	0.29	0.34	0.27		0.82	0.95	1.2	0.97	1.19
	[Maltose methoxime (8TMS) EZ Peak 1, MS92, RI2717.6]	2.02	2.84	3.36	0.73	7.95		2.26	2.99	0.58	1.18	1.31
	[Unknown Probable Disaccharide, RI2748.9]	1.07	0.77	2.82	0.42	0.6		1.7	2.18	1.1	1.24	1.39
	[Lactic acid (2TMS), MS95, RI1028.1, Putative but Unconfirmed]	24.2	26.71	10.11	3.96	6.87		4.81	4.43	8.03	9.36	8.03
	[Unknown Probable Sugar or Sugar Derivative, RI1583.9]	0.56	0.79	0.37	0.41	0.51		1.12	1.03	1.1	0.89	0.63
	[Arabinofuranose, 1,2,3,5-tetrakis-O-(trimethylsilyl)-, MS75, RI1777.7]	0.6	0.58	0.33	0.32	0.39		0.86	0.77	1.64	0.74	0.66
	[D-Fructose, 3-O-[2,3,4,6-tetrakis-O-(trimethylsilyl)-D-glucopyranosyl]-1,4,5,6-tetrakis-O-(trimethylsilyl)-, MS81, RI2724.6]	0.53	0.9	0.34	0.97	0.66		0.59	0.53	0.66	0.78	0.63
	[2(1H)-Pyrimidinone, 1-[2,3-bis-O-(trimethylsilyl)-D-ribofuranosyl]-4-(trimethylsiloxy)-, 5'-[bis(trimethylsilyl) phosphate], MS78, RI2817.3]	0.27	0.63	0.09	0.03	0.02		0.31	0.32	1.58	0.12	0.14
	[beta-D-Glc-(1,6)-D-Glc EZ Peak 2, MS91, RI2869]	3.85	0.62	2.37	0.18	0.19		0.67	1.37	6.89	0.66	0.52
	[Unknown, RI2744.6]	2.16	2.9	4.47	0.77	8.96		2.15	1.74	1.18	1.21	1.34
	[D-Fructose, 6-O-[2,3,4,6-tetrakis-O-(trimethylsilyl)-D-glucopyranosyl]-1,3,4,5-tetrakis-O-(trimethylsilyl)-, 79]	0.52	0.46	0.22	0.26	0.4		1.62	0.79	0.51	0.67	0.4
	[Inositol, scyllo- (6TMS), MS88, RI2078.2, Putative but Unconfirmed]	0.98	3.57	1.24	0.86	1.32		1.55	2.47	3.78	2.1	2.79
	[N-Trimethylsilyl-2-pyrrolidinone, MS88, RI1137.1]	17.47	7.84	11.25	3.46	1.9		9.95	12.33	10.72	8.07	9.8
	[Acetic acid, bis[(trimethylsilyl)oxyl]-, trimethylsilyl ester, MS59, RI1635.4]	0.47	0.59	0.27	0.37	0.38		2.42	1.56	1.33	1.18	0.65
	[Gluconic acid, 2-methoxime, tetra(trimethylsilyl)-, trimethylsilyl ester, MS89, RI1647.4]	0.64	0.76	0.35	0.57	0.85		2.96	1.47	1.75	1.5	0.89
	[D-Ribofuranose, 1,2,3,5-tetrakis-O-(trimethylsilyl)-, MS83, RI1764]	0.56	0.6	0.35	0.35	0.38		0.73	0.71	2.09	0.66	0.52
	[Tetradecanoic acid (1TMS), MS93, RI1849.4, Putative but Unconfirmed]	1	1.13	0.95	1.14	0.98		1.2	0.98	1.37	1.05	1.23
	[Uric acid (4TMS), MS81, RI2094.8, Putative but Unconfirmed]	70.45	42.53	39.74	7.87	22.8		433.85	22.76	41.41	82.92	42.79
	[Unknown Putative Disaccharide, RI2915.4]	1.22	2.71	1.12	0.65	0.48		3.26	3.13	3.83	2.39	2.11
	[Sedoheptulose methoxime (6TMS), MS86, RI2116.9]	0.37	1.8	0.84	0.5	1.2		0.91	1.13	0.67	0.96	0.77
	[Unknown, RI2782.5]	1.03	0.71	0.88	0.3	0.63		1.16	0.92	1.2	0.86	0.78
	[Phosphonic acid, methyl-, bis(trimethylsilyl) ester, MS52, RI1091.2]	0.78	1.1	0.79	1.39	1.21		1.14	1.06	0.92	0.82	1.09
	[Pentasiloxane, dodecamethyl-, MS92, RI1152.7]	0.59	1.21	0.94	1.32	0.97		0.9	0.94	1.1	1.2	1.54
	[Phosphoric acid, bis(trimethylsilyl)monomethyl ester, MS91, RI1170.6, Putative but Unconfirmed]	0.7	1.1	0.26	1.64	0.77		0.82	0.87	3.5	0.66	0.82
	[Ethanolamine (3TMS), MS90, RI1265.4, Putative but Unconfirmed]	0.55	1.15	0.51	0.85	1.3		0.86	0.89	1.76	0.91	1.18
	[Glycerol-3-phosphate (4TMS), MS93, RI1759.6, Putative but Unconfirmed]	1.61	1.94	0.63	0.47	0.23		1.51	1.22	1.15	1.21	1.23
	[Unknown Probable Sugar, RI1855.4]	0.28	0.41	0.17	0.12	0.21		0.49	0.47	0.33	0.33	0.23
	[L-Alanine, N-(trifluoroacetyl)-, trimethylsilyl ester, MS85, RI1044.6]	4.34	8.65	0.51	5.58	3.6		3.29	3.46	6.91	7	8.52
	[2-OH-glutaric acid (3TMS), MS91, RI1573.4, Putative but Unconfirmed]	16.51	12.73	5.46	5.53	3.71		17.11	4.78	6.14	28.42	14.21
	[Glycerol-2-phosphate (4TMS), MS81, RI1723.5]	1.15	1.6	0.52	0.43	0.21		1.38	1.11	1.24	1.14	1.17
	[Unknown Putative Disaccharide, RI2898.4]	0.94	1.33	0.81	0.77	0.49		0.95	0.94	0.87	0.95	0.75
	[Gamma-hydroxybutyric acid (2TMS), MS89, RI1236.5, Putative but Unconfirmed]	1.33	1.44	1.93	1.57	2.88		4.78	4.92	3.82	4.44	6
	[Unknown, RI2767.2]	0.44	0.49	0.33	0.44	0.58		1.92	1.07	0.42	0.8	0.62
	[Unknown Putative Disaccharide, RI2923.4]	0.79	1.62	0.9	0.54	0.41		3.19	2.68	4.17	2.45	2.36
	[2-Keto-l-gluconic acid, penta(O-trimethylsilyl)-, MS81, RI1747.6]	0.52	0.94	0.57	0.27	0.25		0.96	0.9	0.97	0.83	0.69

## Sheet: Supplementary Table 4
Supplementary Table 4: Changes of metabolite ratios in roots of five wheat genotypes in response to 1 d anoxia at 28oC and 15oC. Wheat seedlings were grown at 15oC or 28oC for 4 days and then exposed to anoxia for 1 d at 15oC or 28oC. Different intensities of red indicated significant depletion of metabolites at different P-values after anoxic treatment. Different intensities of blue indicated si…
Roots								28oC						15oC
	Metabolite					Calingiri	Carnamah	Spear	SARC	Ducula		Calingiri	Carnamah	Spear	SARC	Ducula
Amino Acids	L-Asparagine	L-Asparagine (3TMS)_ID163_RI1673.2_MZ188	24.17	1671.2	188	0.12	0.45	0.01	0.37	0.12		1.32	1.82	1.87	1.49	0.88
	L-Aspartic acid	L-Aspartic acid (3TMS)_ID110_RI1513.5_MZ218	21.264	1514	218	0.18	0.24	0.08	0	0		0.65	0.34	0.62	0.4	0.21
	Pyroglutamic acid	Pyroglutamic acid (2TMS)_ID116_RI1521.2_MZ156	21.355	1518.9	156	0.36	0.17	0.17	0.03	0		0.6	0.53	1.02	0.72	0.49
	L-Glutamic acid	L-Glutamic acid (3TMS)_ID146_RI1620.7_MZ246	23.202	1618.8	246	0.51	1.73	0.34	0.28	0.22		1.73	0.32	0.84	0.43	0.14
	L-Alanine	L-Alanine (3TMS)_ID66_RI1360.8_MZ188	17.744	1362	188	0.56	1.19	4.53	2.95	1.26		3.96	2.26	3.62	2.59	0.84
	L-Homoserine	L-Homoserine (4TMS)_ID167_RI1675.2_MZ290	24.167	1671.1	290	0.56	1.05	1.07	0.83	0.62		0.85	0.55	0.82	1.91	1.59
	N-Acetylserine	N-Acetyl-L-serine (2TMS)_ID106_RI1502_MZ261	21.012	1500.4	261	0.58	1.76	0.46	0.37	0.22		1.6	1.01	1.65	1.17	0.55
	L-Lysine	L-Lysine (4TMS)_ID224_RI1912.1_MZ156	28.516	1907.6	156	0.63	1.12	0.74	0.57	1.2		6.39	5.18	3.54	4.07	1.98
	Nicotinic acid	Nicotinic acid (1TMS)_ID55_RI1303.3_MZ180	16.318	1301.6	180	0.87	1.32	0.72	0.57	0.45		1.65	1.07	1.03	1.19	0.81
	L-Serine	L-Serine (2TMS)_ID44_RI1260.4_MZ132	15.387	1262.1	132	0.91	0.46	0.6	0.09	0.01		1.22	0.83	1.6	1.2	0.55
	L-Tyrosine	L-Tyrosine (3TMS)_ID229_RI1933_MZ218	28.833	1928.1	218	0.91	1.62	0.26	0.44	0.8		4.03	2.79	1.43	1.26	0.56
	L-Threonine	L-Threonine (3TMS)_ID72_RI1385.8_MZ218	18.363	1388.1	218	1.85	1.05	1.09	0.57	0.01		5.45	1.96	2.24	1.87	0.97
	L-Leucine	L-Leucine derivative 2_ID21_RI1144.1_MZ86	12.717	1149.1	86	2.13	1.16	3.15	0.35	0.17		2.93	1.8	1.94	1.42	1.23
	L-Isoleucine	L-Isoleucine (2TMS)_ID51_RI1294.4_MZ158	16.213	1297.1	158	2.32	1.14	1.03	0.74	0.05		4.02	2.22	1.5	1.37	0.98
	L-Valine	L-Valine (2TMS)_ID35_RI1211.4_MZ144	14.248	1213.9	144	2.55	0.85	0.83	0.5	0.06		3.89	1.91	1.35	1.63	0.94
	Glycine	Glycine (3TMS)_ID56_RI1308.3_MZ248	16.498	1309.2	248	6.63	4.14	6.99	5.45	0.96		11.62	4.79	3.81	3.22	2
	Beta-Alanine	beta-Alanine (3TMS)_ID84_RI1427.6_MZ248	19.291	1427.4	248	6.68	3.18	0.69	0.9	0.06		10	4.04	6.25	4.69	1.65
	L-Proline	L-Proline (2TMS)_ID53_RI1300_MZ142	16.317	1301.5	142	7.28	5.47	6.72	2.15	0.08		23.49	5.61	5.67	6.59	1.89
	GABA	4-Aminobutyric acid (3TMS)_ID119_RI1525.3_MZ174	21.448	1524	174	17.16	14.23	11.18	11.62	3.28		36.26	45.52	53.8	26.33	18.03
TCA	Oxoglutarate	2-Ketoglutaric acid methoxime (2TMS)_ID137_RI1576.8_MZ198	22.403	1575.6	198	0.03	0.12	0.07	0.37	0.4		1.45	0.38	0.52	0.28	0.16
	L-Malic acid	L-Malic acid (3TMS)_ID99_RI1482.8_MZ233	20.641	1484.6	233	0.52	0.22	0.14	0.1	0.06		0.9	0.46	0.67	0.47	0.42
	Succinic acid	Succinic acid (2TMS)_ID58_RI1319.6_MZ247	16.797	1321.8	247	8.14	3.53	3.2	2.47	1.65		1.94	1.37	0.57	0.61	1.12
	Fumaric acid	Fumaric acid (2TMS)_ID63_RI1355.7_MZ245	17.651	1358	245	2.19	0.57	0.37	0.44	0.14		1.67	1.03	0.78	0.88	0.94
	Citric acid	Citric acid (4TMS)_ID198_RI1813.8_MZ465	26.817	1814.4	465	0.3	0.34	0.26	0.05	0.02		3.39	0.5	1.73	1.15	0.25
	cis-Aconitic acid	cis-Aconitic acid (3TMS)_ID184_RI1751_MZ375	25.69	1753.5	375	0.69	0.39	0.54	0.43	0.45		1.96	0.86	2.2	1.18	0.73
Sugar and Sugar-P	D-Glucose	D-(+)-Glucose methoxime (5TMS)_ID217_RI1881.8_MZ160	28.088	1883.2	160	0.48	0.16	0.09	0.24	0.05		1.29	0.64	0.81	0.9	0.66
	D-Fructose	D-(-)-Fructose methoxime (5TMS)_ID209_RI1858.7_MZ364	27.675	1860.9	364	1.68	0.15	0.12	0.03	0.02		2.03	0.35	0.55	0.57	0.32
	Fructose 6-P	D-Fructose-6-phosphate methoxime (6TMS) EZ Peak 2_ID270_RI2302.1_MZ247	34.396	2304.8	247	0.83	0.85	0.82	0.49	0.3		2.08	0.66	0.96	1	0.57
	Sucrose	Sucrose (8TMS)_ID295_RI2622.8_MZ451	38.517	2623.7	451	0.58	0.23	0.12	0.15	0.01		1.59	0.74	0.83	0.75	0.98
	Glucose 6-P	D-Glucose-6-phosphate methoxime (6TMS) EZ Peak 1_ID271_RI2306.9_MZ315	34.405	2305.4	315	0.27	0.75	0.75	0.91	0.94		2.83	0.66	0.78	0.91	0.28
Hydroxy Acids	Threonic acid	L-Threonic acid (4TMS)_ID127_RI1553.8_MZ292	22.029	1555.4	292	0.45	0.67	0.11	0.01	0.01		1.36	0.63	0.72	0.64	0.52
	Glycolic acid	Glycolic acid (2TMS)_ID8_RI1049.6_MZ177	10.445	1052.9	177	0.81	1.16	0.89	0.51	0.55		4.39	0.96	2.14	1.06	0.88
Carbohydrates	D-Xylose	D-(+)-Xylose methoxime (4TMS) EZ Peak 1_ID155_RI1643.5_MZ217	23.721	1647	217	0.14	0.54	0.21	0.18	0.25		1.24	0.36	0.64	0.54	0.37
	D-Arabinose	D-(-)-Arabinose methoxime (4TMS)_ID160_RI1659.1_MZ217	23.928	1658.1	217	0.22	0.32	0.13	0.26	0.82		3.1	0.86	1.47	1.81	0.92
	D-Ribose	D-(-)-Ribose methoxime (4TMS)_ID166_RI1674.3_MZ307	24.254	1675.8	307	0.28	0.11	0.07	0.09	0.16		1.58	0.71	0.81	1.12	0.83
	D-Galactose	D-(+)-Galactose methoxime (5TMS)_ID216_RI1876.3_MZ160	27.977	1877.2	160	0.37	0.44	0.23	0.52	0.65		71.41	86.17	1.15	2.12	1.23
	D-Mannose	D-(+)-Mannose methoxime (5TMS) EZ Peak 2_ID220_RI1885.5_MZ319	28.107	1884.3	319	0.13	0.15	0.1	0.22	0.06		1.33	0.66	0.83	0.93	0.71
	Trehalose	Trehalose (8TMS)_ID301_RI2722.4_MZ191	39.782	2721.5	191	0.54	0.64	0.69	0.24	0.25		0.43	0.82	0.79	0.85	0.76
	Cellobiose	D-(+)-Cellobiose methoxime (8TMS) EZ Peak 2_ID299_RI2714_MZ361	39.736	2718	361	0.5	1.28	1.2	0.55	0.4		0.55	0.83	0.8	0.86	0.95
	Glucosan	1,6-Anhydro-beta-D-glucose (3TMS)_ID168_RI1707.1_MZ333	24.812	1706	333	0.34	1.2	0.35	0.02	0.29		1.35	0.63	0.6	0.69	0.65
	Gluconolactone	D-Gluconic acid-1,5-lactone (4TMS)_ID215_RI1875.6_MZ129	27.945	1875.5	129	0.02	0.13	0.15	0.17	0.51		1.08	0.54	0.78	0.91	0.57
	D-Maltose	Maltose methoxyamine (8TMS)_ID307_RI2741.5_MZ361	40.054	2742.6	361	0.42	1.19	1.36	0.61	0.29		2	1.37	2.18	3.67	6.15
	Gentiobiose	Gentiobiose (8TMS)_ID316_RI2792.7_MZ361	40.706	2793.1	361	0.5	0.84	0.73	0.7	0.34		3.41	1.36	1.7	1.62	0.68
Alcohols and Polyols	Ribitol	Ribitol (5TMS)_ID172_RI1719.8_MZ319	25.091	1721.1	319	0.89	1.04	0.99	0.93	1.06		1.87	0.82	1.2	1.21	1.12
	Sorbitol	Sorbitol (6TMS)_ID225_RI1918.6_MZ319	28.693	1919.1	319	0.89	0.81	1.08	0.96	0.62		0.94	0.42	0.75	3.02	2.84
	Mannitol	Mannitol (6TMS)_ID223_RI1911.8_MZ319	28.626	1914.7	319	0.23	0.97	0.74	1.06	1		1.68	0.75	0.91	2.51	3.23
Not Available	L-Iditol	Galactitol (6TMS)_ID228_RI1923.7_MZ204	28.733	1921.6	204	0.54	0.86	1.06	0.95	0.61		0.7	0.27	0.71	4.07	3.6
Fatty Acids	Palmitic acid	Hexadecanoic acid (1TMS)_ID247_RI2046.2_MZ314	30.636	2044.5	314	0.82	1.29	1.11	1.1	1.37		0.75	0.48	0.91	1.2	1.15
	Stearic acid	Octadecanoic acid (1TMS)_ID264_RI2243_MZ342	33.608	2243.8	342	0.82	1.25	0.89	1.01	1.23		0.31	0.46	1.18	0.87	1.19
Polyamines	Putrescine	Putrescine (4TMS)_ID181_RI1737.9_MZ214	25.376	1736.5	214	3.18	2.79	1.75	0.49	0.12		0.78	0.69	2.45	0.27	1.35
Inorganic Ions and Gases	Phosphoric acid	Phosphoric acid (3TMS)_ID48_RI1273_MZ314	15.745	1277.3	314	1.2	0.77	0.73	0.26	0.43		1.83	1.04	1.48	1.4	0.84
Acyl Phosphates	3-Phosphoglyceric acid	Glyceric acid-3-phosphate (4TMS)_ID195_RI1802.6_MZ357	26.571	1801.2	357	1.16	1.17	1.05	0.76	1.02		7.23	1.37	1.17	0.66	0.26
	Mannose 6-phosphate	Mannose-6-phosphate methoxyamine (6TMS)_ID272_RI2307.4_MZ387	34.407	2305.6	387	0.16	0.28	0.17	0.11	0.05		2.92	0.66	0.75	0.89	0.27
Aromatic Acids	Benzoic acid	Benzoic acid (1TMS)_ID41_RI1254.3_MZ179	15.272	1257.2	179	0.63	0.93	0.97	1.09	1.12		0.18	0.12	1.71	0.98	0.55
	4-Hydroxycinnamic acid	4-OH-Cinnamic acid (2TMS)_ID235_RI1940.9_MZ308	28.999	1938.8	308	0.65	2.59	1.22	0.39	0.16		0.68	0.3	0.65	1	1.08
Cyclic Amines	Agmatine	Agmatine (4TMS)_ID182_RI1739.3_MZ174	25.377	1736.5	174	3.9	3	1.93	0.53	0.13		0.95	0.78	3.05	1.3	1.42
Unknown	[Pyridine, 3-trimethylsiloxy-, MS80, RI1000.4]	[Pyridine, 3-trimethylsiloxy-, MS80, RI1000.4]_ID3_RI1000.4_MZ152	9.221	1001	152	1.22	0.93	1.09	1.18	1.16		2.58	1.01	1.31	1.2	1.16
	[2-[3-Phenyl-4(3H)-quinazolinone-2-ylmethylthio]-4(3H)-quinazolinone, MS64, RI1022.8]	[2-[3-Phenyl-4(3H)-quinazolinone-2-ylmethylthio]-4(3H)-quinazolinone, MS64, RI1022.8]_ID5_RI1022.8_MZ234	9.796	1025.4	234	1.81	0.75	1.1	2.42	1.97		1.98	0.98	0.97	1.37	1.6
	[Cyclopentasiloxane, decamethyl-, MS91, RI1116.2]	[Cyclopentasiloxane, decamethyl-, MS91, RI1116.2]_ID19_RI1116.2_MZ355	11.971	1117.5	355	1.22	0.84	3.92	0.77	1.12		5.44	0.67	3.03	0.87	0.68
	[Ethanolamine (3TMS), MS90, RI1265.4, Putative but Unconfirmed]	[Ethanolamine (3TMS), MS90, RI1265.4, Putative but Unconfirmed]_ID45_RI1265.4_MZ174	15.522	1267.8	174	1.33	0.68	0.49	0.21	0.13		1.34	0.89	1.11	1.33	0.69
	[Unknown, RI1375.3]	[Unknown, RI1375.3]_ID70_RI1375.3_MZ141	18.116	1377.7	141	1.43	0.93	0.5	0.05	0		0.73	1.52	2.19	1.51	1.3
	[Unknown Possibly Indole Related, RI1448.6]	[Unknown Possibly Indole Related, RI1448.6]_ID89_RI1448.6_MZ350	19.812	1449.5	350	0.99	0.77	1.26	1.27	0.46		4.78	1.17	1.09	1.38	1.24
	Allantoin	Unknown Allantoin derivative 2_ID145_RI1617.4_MZ146	23.146	1615.9	146	1.32	0.95	0.5	0.04	0.01		1.88	0.91	2.4	2.13	0.97
	[Cyclooctasiloxane, hexadecamethyl-, MS87, RI1626.6]	[Cyclooctasiloxane, hexadecamethyl-, MS87, RI1626.6]_ID147_RI1626.6_MZ355	23.381	1628.6	355	1.2	1.43	1.24	0.72	1.34		1.41	0.89	1.49	1.38	1.35
	[Acetic acid, bis[(trimethylsilyl)oxyl]-, trimethylsilyl ester, MS59, RI1635.4]	[Acetic acid, bis[(trimethylsilyl)oxyl]-, trimethylsilyl ester, MS59, RI1635.4]_ID152_RI1635.4_MZ191	23.532	1636.7	191	0.33	0.11	0.08	0.06	0.06		2.72	0.22	0.52	0.46	0.26
	[Gluconic acid, 2-methoxime, tetra(trimethylsilyl)-, trimethylsilyl ester, MS89, RI1647.4]	[Gluconic acid, 2-methoxime, tetra(trimethylsilyl)-, trimethylsilyl ester, MS89, RI1647.4]_ID157_RI1647.4_MZ204	23.738	1647.9	204	0.24	0.28	0.17	0.04	0.02		1.64	0.31	0.54	0.5	0.32
	[2-Keto-l-gluconic acid, penta(O-trimethylsilyl)-, MS81, RI1747.6]	[2-Keto-l-gluconic acid, penta(O-trimethylsilyl)-, MS81, RI1747.6]_ID183_RI1747.6_MZ333	25.633	1750.4	333	0.71	0.78	0.69	0.21	0.04		1.14	0.51	0.61	0.7	0.57
	[Unknown, RI1758.8]	[Unknown, RI1758.8]_ID185_RI1758.8_MZ392	25.853	1762.3	392	1.65	2.1	1.17	0.4	0.1		0.58	0.42	1.34	1.62	0.82
	[D-Galactofuranose, 1,2,3,5,6-pentakis-O-(trimethylsilyl)-, MS78, RI1833.2]	[D-Galactofuranose, 1,2,3,5,6-pentakis-O-(trimethylsilyl)-, MS78, RI1833.2]_ID204_RI1833.2_MZ217	27.175	1833.8	217	0.25	0.3	0.11	0.17	0.15		1.22	0.9	0.86	0.68	0.35
	[D-Fructose, 6-O-[2,3,4,6-tetrakis-O-(trimethylsilyl)-D-glucopyranosyl]-1,3,4,5-tetrakis-O-(trimethylsilyl)-, 79]	[D-Fructose, 6-O-[2,3,4,6-tetrakis-O-(trimethylsilyl)-D-glucopyranosyl]-1,3,4,5-tetrakis-O-(trimethylsilyl)-, 79]_ID236_RI1946.9_MZ361	29.112	1946.2	361	0.07	0.11	0.06	0.12	0.06		1.5	0.56	0.76	0.73	0.47
	[9,12-Octadecadienoic acid (Z,Z)-, trimethylsilyl ester, MS92, RI2208.2]	[9,12-Octadecadienoic acid (Z,Z)-, trimethylsilyl ester, MS92, RI2208.2]_ID261_RI2208.2_MZ337	33.137	2207.4	337	0.73	1.07	0.78	0.93	0.84		1.37	0.73	0.9	1.02	0.79
	[Unknown, RI3164.7]	[Unknown, RI3164.7]_ID340_RI3164.7_MZ207	44.721	3164	207	0.74	1.35	1.11	0.64	0.81		1.2	1.14	0.99	1.16	0.97
	[beta-Sitosterol trimethylsilyl ether, MS86, Putative but Unconfirmed]	[beta-Sitosterol trimethylsilyl ether, MS86, Putative but Unconfirmed]_ID346_RI3349.4_MZ357	46.506	3344.8	357	0.72	0.51	0.64	0.28	0.39		1.53	0.49	0.67	0.76	0.39
	[Unknown Probable Sugar, RI1855.4]	[Unknown Probable Sugar, RI1855.4]_ID208_RI1855.4_MZ422	27.534	1853.2	422	0.39	0.27	0.02	0	0.06		2.87	0.54	0.72	1.18	0.12
	[Inositol, scyllo- (6TMS), MS88, RI2078.2, Putative but Unconfirmed]	[Inositol, scyllo- (6TMS), MS88, RI2078.2, Putative but Unconfirmed]_ID249_RI2078.2_MZ305	31.135	2076.8	305	1.6	2.11	1.45	0.81	0.58		10.92	2.31	2.61	3.13	1.35
	[D-Fructose, 3-O-[2,3,4,6-tetrakis-O-(trimethylsilyl)-D-glucopyranosyl]-1,4,5,6-tetrakis-O-(trimethylsilyl)-, MS81, RI2724.6]	[D-Fructose, 3-O-[2,3,4,6-tetrakis-O-(trimethylsilyl)-D-glucopyranosyl]-1,4,5,6-tetrakis-O-(trimethylsilyl)-, MS81, RI2724.6]_ID303_RI2724.6_MZ217	39.821	2724.6	217	0.47	0.61	0.67	0.24	0.22		0.5	0.65	0.52	0.49	0.47
	[Lactic acid (2TMS), MS95, RI1028.1, Putative but Unconfirmed]	[Lactic acid (2TMS), MS95, RI1028.1, Putative but Unconfirmed]_ID6_RI1028.1_MZ147	9.923	1030.8	147	4.18	1.15	2.57	1.85	1.27		10.14	6.5	3.97	2.08	9.75
	[Phosphonic acid, methyl-, bis(trimethylsilyl) ester, MS52, RI1091.2]	[Phosphonic acid, methyl-, bis(trimethylsilyl) ester, MS52, RI1091.2]_ID16_RI1091.2_MZ332	11.45	1095.4	332	1.57	0.86	1.01	1.05	0.84		2.96	0.98	1.68	1.15	1.14
	[N-Trimethylsilyl-2-pyrrolidinone, MS88, RI1137.1]	[N-Trimethylsilyl-2-pyrrolidinone, MS88, RI1137.1]_ID20_RI1137.1_MZ142	12.418	1136.4	142	14.92	11.76	12.02	1.26	2.12		62.22	26.52	11.53	13.83	6.34
	[Pentasiloxane, dodecamethyl-, MS92, RI1152.7]	[Pentasiloxane, dodecamethyl-, MS92, RI1152.7]_ID22_RI1152.7_MZ281	12.907	1157.1	281	0.93	0.63	0.75	0.44	0.38		1.11	0.84	1.06	0.94	1.05
	[Phosphoric acid, bis(trimethylsilyl)monomethyl ester, MS91, RI1170.6, Putative but Unconfirmed]	[Phosphoric acid, bis(trimethylsilyl)monomethyl ester, MS91, RI1170.6, Putative but Unconfirmed]_ID25_RI1170.6_MZ241	13.293	1173.5	241	1.33	0.29	0.49	0.05	0.03		1	0.9	0.79	1.24	0.7
	[Glycerol-2-phosphate (4TMS), MS81, RI1723.5]	[Glycerol-2-phosphate (4TMS), MS81, RI1723.5]_ID174_RI1723.5_MZ299	25.125	1723	299	1.19	1.08	0.89	0.86	1.07		2.71	2.75	1.79	1.49	1.45
	[Glycerol-3-phosphate (4TMS), MS93, RI1759.6, Putative but Unconfirmed]	[Glycerol-3-phosphate (4TMS), MS93, RI1759.6, Putative but Unconfirmed]_ID186_RI1759.6_MZ299	25.8	1759.5	299	2.39	1.1	0.87	0.82	1.01		2.78	2.78	1.56	1.55	1.56
	[Uric acid (4TMS), MS81, RI2094.8, Putative but Unconfirmed]	[Uric acid (4TMS), MS81, RI2094.8, Putative but Unconfirmed]_ID251_RI2094.8_MZ441	31.399	2093.9	441	0.69	1.26	0.75	0.67	0.72		51.19	77.61	16.51	6.73	0.2
	[Sedoheptulose methoxime (6TMS), MS86, RI2116.9]	[Sedoheptulose methoxime (6TMS), MS86, RI2116.9]_ID252_RI2116.9_MZ319	31.761	2117.2	319	0.86	1.25	0.23	0.05	0.07		54.16	1.12	1.13	1.92	1.85
	[Sedoheptulose methoxime (6TMS), MS84, RI2122.6]	[Sedoheptulose methoxime (6TMS), MS84, RI2122.6]_ID253_RI2122.6_MZ319	31.829	2121.6	319	0.87	1.17	0.32	0.06	0.07		41.47	1.11	1.18	1.23	1.52
	[D-Glucuronic acid, 2,3,4,5-tetrakis-O-(trimethylsilyl)-, trimethylsilyl ester, MS79, RI2367.2]	[D-Glucuronic acid, 2,3,4,5-tetrakis-O-(trimethylsilyl)-, trimethylsilyl ester, MS79, RI2367.2]_ID276_RI2367.2_MZ217	35.198	2366.8	217	0.69	1.05	0.66	0.26	0.29		2.37	0.88	1.18	1.52	0.78
	[Maltose methoxime (8TMS) EZ Peak 1, MS92, RI2717.6]	[Maltose methoxime (8TMS) EZ Peak 1, MS92, RI2717.6]_ID300_RI2717.6_MZ361	39.736	2718	361	0.49	1.34	1.34	0.65	0.4		0.55	0.83	0.8	0.86	1
	[Inositol monophosphate, MS94, RI2407.7, Putative but Unconfirmed]	[Inositol monophosphate, MS94, RI2407.7, Putative but Unconfirmed]_ID280_RI2407.7_MZ318	35.684	2404.5	318	0.22	0.4	0.19	0.04	0.08		1.39	0.91	0.88	0.83	0.6
	[Unknown, RI2744.6]	[Unknown, RI2744.6]_ID308_RI2744.6_MZ361	40.074	2744.1	361	0.4	1.19	1.41	0.66	0.29		1.74	1.05	1.43	1.95	2.64
	[Unknown Probable Disaccharide, RI2748.9]	[Unknown Probable Disaccharide, RI2748.9]_ID309_RI2748.9_MZ361	40.137	2749	361	0.45	0.89	1.61	1.46	0.13		0.97	0.65	0.78	0.99	0.76
	[D-Glucose, 2,3,4,5,6-pentakis-O-(trimethylsilyl)-, MS87, RI1966.6]	[D-Glucose, 2,3,4,5,6-pentakis-O-(trimethylsilyl)-, MS87, RI1966.6]_ID240_RI1966.6_MZ204	29.471	1969.3	204	0.31	0.41	0.15	0.16	0.06		0.81	0.45	0.73	0.67	0.36
	[Unknown, RI1335.8]	[Unknown, RI1335.8]_ID61_RI1335.8_MZ285	17.142	1336.4	285	1.37	1.94	2.25	3.6	0.94		2.91	0.81	1.55	0.98	1.4
	[Oleic acid, trimethylsilyl ester, MS89, RI2214.4]	[Oleic acid, trimethylsilyl ester, MS89, RI2214.4]_ID263_RI2214.4_MZ339	33.22	2213.8	339	1.19	1.47	1.08	1.36	1.82		1.47	0.72	0.72	1.02	1.16
	[Hydroxylamine (3TMS), MS98, RI1091.5, Putative but Unconfirmed]	[Hydroxylamine (3TMS), MS98, RI1091.5, Putative but Unconfirmed]_ID17_RI1091.5_MZ249	11.474	1096.4	249	0.77	1.35	1.21	1.98	1.68		1.8	1.48	0.64	0.69	0.73
	[D-Ribofuranose, 1,2,3,5-tetrakis-O-(trimethylsilyl)-, MS83, RI1764]	[D-Ribofuranose, 1,2,3,5-tetrakis-O-(trimethylsilyl)-, MS83, RI1764]_ID187_RI1764_MZ217	25.927	1766.3	217	0.22	0.58	0.19	0.2	0.14		0.62	0.7	0.66	0.66	0.47
	[Unknown Putative Siloxane Artefact, RI1300.9]	[Unknown Putative Siloxane Artefact, RI1300.9]_ID54_RI1300.9_MZ429	16.373	1303.9	429	1.22	1.98	1.09	0.04	0.68		2.68	1.03	1.21	1.27	1.09
	[beta-D-Glc-(1,6)-D-Glc Peak 2, MS76, RI2534.4]	[beta-D-Glc-(1,6)-D-Glc Peak 2, MS76, RI2534.4]_ID289_RI2534.4_MZ204	37.426	2539.2	204	0.51	0.51	0.41	0.11	0.09		0.51	0.46	1	0.97	0.35
	[Butanoic acid, 2-oxo-, bis(trimethylsilyl) deriv., MS63, RI1192.8]	[Butanoic acid, 2-oxo-, bis(trimethylsilyl) deriv., MS63, RI1192.8]_ID27_RI1192.8_MZ147	13.805	1195.1	147	1.59	1.47	1.11	0.9	0.69		4.58	2.65	2.16	1.72	1.15
	[Melibiose (8TMS), MS82, RI3094.1]	[Melibiose (8TMS), MS82, RI3094.1]_ID337_RI3094.1_MZ204	43.992	3096.4	204	0.15	3.05	0.43	0.12	0.31		1.13	1	1.25	1.3	0.93
	[Unknown Probable Sugar or Sugar Derivative, RI1583.9]	[Unknown Probable Sugar or Sugar Derivative, RI1583.9]_ID139_RI1583.9_MZ217	22.576	1585	217	0.36	2.33	0.55	0.25	0.34		1.81	0.91	1.18	1.14	0.64
	[Unknown Putative Disaccharide, RI2997.5]	[Unknown Putative Disaccharide, RI2997.5]_ID334_RI2997.5_MZ361	42.953	3000.1	361	0.63	1.34	0.61	0.94	0.93		0.23	0.2	0.61	0.91	0.42
	[4-hydroxy-3-methoxyphenethylene glycol (3TMS), MS93, RI1996.5]	[4-hydroxy-3-methoxyphenethylene glycol (3TMS), MS93, RI1996.5]_ID244_RI1996.5_MZ297	29.863	1994.7	297	0.48	1.02	0.92	0.7	1.48		0.61	0.62	0.42	0.66	0.81
	[Unknown, RI1733.3]	[Unknown, RI1733.3]_ID178_RI1733.3_MZ392	25.398	1737.7	392	1.74	2.39	1.25	0.49	0.11		0.53	0.32	0.48	0.7	0.27
	[L-Alanine, N-(trifluoroacetyl)-, trimethylsilyl ester, MS85, RI1044.6]	[L-Alanine, N-(trifluoroacetyl)-, trimethylsilyl ester, MS85, RI1044.6]_ID7_RI1044.6_MZ242	10.368	1049.6	242	5.01	1.57	1.72	1.04	1.1		26.74	5.43	101.55	13.76	5.24
	[Gamma-hydroxybutyric acid (2TMS), MS89, RI1236.5, Putative but Unconfirmed]	[Gamma-hydroxybutyric acid (2TMS), MS89, RI1236.5, Putative but Unconfirmed]_ID39_RI1236.5_MZ147	14.836	1238.8	147	0.38	1.39	1.11	0.63	0.6		2.51	4.17	15.27	5.56	9.7
	[Unknown Possibly Tryptophan Related, RI1426.0]	[Unknown Possibly Tryptophan Related, RI1426.0]_ID82_RI1426_MZ160	19.268	1426.4	160	0.28	0.36	0.13	0.01	0.01		0.52	0.19	0.32	0.37	0.17
	[beta-Alanine, N-(trimethylsilyl)-, trimethylsilyl ester, MS84, RI1187.4, Putative but Unconfirmed]	[beta-Alanine, N-(trimethylsilyl)-, trimethylsilyl ester, MS84, RI1187.4, Putative but Unconfirmed]_ID26_RI1187.4_MZ102	13.647	1188.4	102	1.29	1.47	1.1	0.9	0.69		21.53	3.39	3.76	3.3	1.56

## Sheet: Supplementary Table 5
Supplementary Table 5: Changes of metabolite ratios in coleoptiles of five wheat genotypes grown at 15oC and 28oC for 4 days in aeration. The red colour with different intensities indicated significant depletion of metabolites at different P-values between two termperatures. The blue colour with different intensities indicated significant accumulation of metabolites between two temperatures at di…
Coleoptiles					15 vs 28	15 vs 28	15 vs 28	15 vs 28	15 vs 28
	Metabolite Name	Average Retention Time (min)	Average Retention Index (Kovats)	Quantifier m/z	Calingiri	Carnamah	Spear	SARC	Ducula
Amino Acids	L-Asparagine	24.123	1675.6	188	0.06	0.04	0.03	0.09	0.25
	L-Methionine	21.149	1517	176	0.08	0.14	0.05	0.05	0.05
	L-Leucine	15.655	1274.9	158	0.16	0.51	0.22	0.18	0.51
	L-Isoleucine	16.173	1297.2	158	0.26	0.25	0.2	0.16	0.3
	L-Aspartic acid	21.21	1517.1	218	0.3	0.63	0.26	0.38	0.6
	L-Proline	16.228	1303.1	142	0.33	2.27	0.23	0.34	0.91
	L-Valine	14.224	1213.5	144	0.35	0.45	0.27	0.22	0.33
	L-Glutamine	26.021	1777.3	156	0.36	3.48	0.21	0.99	1.77
	L-Phenylalanine	23.27	1631.8	218	0.37	0.69	0.16	0.31	0.98
	Beta-Alanine	19.215	1430.1	248	0.4	0.47	0.39	0.49	0.37
	L-Threonine	18.319	1389.3	218	0.44	0.38	0.34	0.26	0.36
	L-Homoserine	19.695	1449.9	218	0.45	0.55	0.14	0.41	0.45
	GABA	21.365	1527.2	174	0.46	0.64	1.17	0.76	0.85
	Glycine	16.425	1310.4	248	0.47	1.17	0.98	1.37	1.07
	L-Tyrosine	28.793	1933.6	218	0.49	1.44	0.43	0.65	1.17
	L-Lysine	28.48	1913	156	0.7	0.58	0.5	0.38	0.44
	L-Alanine	17.655	1362.5	262	0.71	2.64	0.93	2.1	0.76
	L-Serine	15.301	1262.6	132	0.86	2.18	0.71	1.42	1.15
	Nicotinic acid	16.278	1305	180	1.01	0.35	1.4	0.28	0.79
	Pyroglutamic acid	21.251	1521.3	156	1.48	4.01	1.07	1.95	1.74
	L-Glutamic acid	23.188	1624.1	246	1.56	2.6	0.57	1	1.25
	L-Arginine	26.905	1824.8	256	2.32	3.14	1.97	2.41	3.74
	N-Acetylserine	20.972	1507.1	261	2.97	2.39	3.59	1.55	2.21
TCA	L-Malic acid	20.553	1486.1	233	0.88	0.53	0.76	0.59	0.41
	Succinic acid	16.744	1321.7	247	4.47	4.53	4.11	6.57	6.8
	Fumaric acid	17.602	1358.5	246	3.52	1.52	5.84	5.17	3.67
	Oxoglutaric acid	22.381	1580.2	198	17.75	7	7.84	9.09	3.65
	cis-Aconitic acid	25.589	1754.4	229	0.39	0.63	0.99	0.59	0.86
	Citric acid	26.755	1817.3	465	10.4	11.19	9.57	7.13	9.79
Sugar and Sugar-P	D-Fructose	27.621	1865.1	364	0.18	0.44	0.39	0.51	0.66
	D-Glucose	27.9	1880.7	160	0.48	0.59	0.46	0.53	0.45
	Sucrose	38.398	2626.5	451	0.48	1.49	1.08	1.07	1.38
	Fructose 6-P	34.197	2299.3	299	1.2	2.59	2.2	1.61	1.84
	Glucose 6-P	34.318	2310.6	315	0.72	1.55	1.29	1.05	1.06
Polyamines	Putrescine	25.273	1737.9	214	1.72	4.37	2.64	1.9	4.94
Cyclic Amines	Agmatine	25.268	1738.4	174	1.19	3.24	1.84	1.4	3.54
Carbohydrates
	D-Mannose	28.024	1886.9	319	0.44	0.87	0.9	1.18	0.81
	Gentiobiose	40.553	2790	480	0.75	0.8	6.99	6.7	6.92
	Trehalose	39.688	2724.9	191	2.35	3.88	1.84	2.54	2.27
	D-Arabinose	23.753	1660.2	217	0.6	0.78	0.94	0.59	0.76
	D-Galactose	28.054	1898.6	160	0.37	0.95	1.05	1.16	1.07
	D-Maltose	39.923	2744.1	361	0.32	0.67	1.2	0.69	1.48
	Glucosan	24.701	1710.1	333	0.16	0.24	0.12	0.17	0.19
	Gluconolactone	27.897	1878.4	129	1.12	1.33	0.51	0.23	0.21
Purines and Purine Derivatives	Adenine	27.695	1868.5	264	1.13	1.75	5.59	4.87	8.36
Not Available	L-Iditol	28.616	1922.3	204	0.87	0.97	1.36	1.86	0.28
Fatty Acids	Stearic acid	33.47	2243.5	342	0.68	1.14	0.65	1.09	0.72
	Palmitic acid	30.55	2046.9	314	1.04	1.58	0.92	1.33	1.04
Hydroxy Acids	Glycolic acid	10.369	1053.6	147	0.32	0.46	0.57	0.45	0.37
	Ascorbic acid	28.881	1939.8	332	0.47	0.53	0.11	0.03	0.04
Alcohols and Polyols	Mannitol	28.385	1915.3	319	0.17	0.37	0.33	0.52	0.57
	Sorbitol	28.494	1919.3	319	0.07	0.16	0.3	0.47	0.04
	Mannose 6-phosphate	34.322	2310.9	387	0.77	1.68	1.32	1.06	1.11
	Glucaric acid	29.824	1998.9	333	3	4.91	3.36	3.59	4.04
Aromatic Acids	Benzoic acid	15.079	1255.9	179	0.41	0.84	0.47	1.09	1.27
	4-Hydroxycinnamic acid	28.905	1939.4	308	0.86	0.97	0.71	0.79	0.95
Inorganic Ions and Gases	Phosphoric acid	15.698	1276.8	314	0.79	0.75	1.02	0.74	0.81
Acyl Phosphates	3-Phosphoglyceric acid	26.567	1806.3	357	4.16	4.39	2.24	2.51	1.96

## Sheet: Supplementary Table 6
Supplementary Table 6: Changes of metabolite ratios in roots of five wheat genotypes grown at 15oC and 28oC for 4 days in aeration. The red colour with different intensities indicated significant depletion of metabolites at different P-values between two termperatures. The blue colour with different intensities indicated significant accumulation of metabolites between two temperatures at differen…
Roots						15 vs 28	15 vs 28	15 vs 28	15 vs 28	15 vs 28
	Metabolites					Calingiri	Carnamah	Spear	SARC	Ducula
		Quantifier Signal ID	Average Retention Time (min)	Average Retention Index (Kovats)	Quantifier m/z
Amino Acids	L-Alanine	L-Alanine (3TMS)_ID66_RI1360.8_MZ188	17.744	1362	188	0.97	2.61	4.96	36.76	24.95
	L-Homoserine	L-Homoserine (4TMS)_ID167_RI1675.2_MZ290	24.167	1671.1	290	0.29	0.33	0.23	0.55	0.29
	L-Lysine	L-Lysine (4TMS)_ID224_RI1912.1_MZ156	28.516	1907.6	156	0.49	1.39	0.82	2.23	2.2
	L-Aspartic acid	L-Aspartic acid (3TMS)_ID110_RI1513.5_MZ218	21.264	1514	218	0.87	1.44	0.34	2.49	1.76
	L-Threonine	L-Threonine (3TMS)_ID72_RI1385.8_MZ218	18.363	1388.1	218	1.02	0.66	0.7	4.84	1.45
	L-Tyrosine	L-Tyrosine (3TMS)_ID229_RI1933_MZ218	28.833	1928.1	218	1.02	2.17	1.19	7.56	3.45
	GABA	4-Aminobutyric acid (3TMS)_ID119_RI1525.3_MZ174	21.448	1524	174	1.03	0.43	0.27	4.41	2.67
	L-Proline	L-Proline (2TMS)_ID53_RI1300_MZ142	16.317	1301.5	142	1.25	1.17	2.07	14	5.57
	L-Isoleucine	L-Isoleucine (2TMS)_ID51_RI1294.4_MZ158	16.213	1297.1	158	1.88	0.9	1.52	10.08	3.16
	Glycine	Glycine (3TMS)_ID56_RI1308.3_MZ248	16.498	1309.2	248	1.98	1.34	1.38	13.62	5.02
	L-Serine	L-Serine (2TMS)_ID44_RI1260.4_MZ132	15.387	1262.1	132	2.04	2.53	1.78	9.78	3.65
	Beta-Alanine	beta-Alanine (3TMS)_ID84_RI1427.6_MZ248	19.291	1427.4	248	2.05	1.44	0.27	9.66	5.42
	Pyroglutamic acid	Pyroglutamic acid (2TMS)_ID116_RI1521.2_MZ156	21.355	1518.9	156	2.32	2.44	1.4	8.29	3.5
	L-Valine	L-Valine (2TMS)_ID35_RI1211.4_MZ144	14.248	1213.9	144	3.73	1.27	2.69	24.44	7.88
	L-Asparagine	L-Asparagine (3TMS)_ID163_RI1673.2_MZ188	24.17	1671.2	188	4.4	3.17	0.43	151.2	53.85
	Nicotinic acid	Nicotinic acid (1TMS)_ID55_RI1303.3_MZ180	16.318	1301.6	180	16.36	10.25	6.65	24.34	22.7
	L-Leucine	L-Leucine derivative 2_ID21_RI1144.1_MZ86	12.717	1149.1	86	21.05	21.5	69.72	508.63	171.65
	L-Glutamic acid	L-Glutamic acid (3TMS)_ID146_RI1620.7_MZ246	23.202	1618.8	246	53.12	27.62	12.08	146.03	106.66
	N-Acetylserine	N-Acetyl-L-serine (2TMS)_ID106_RI1502_MZ261	21.012	1500.4	261	76.46	51.66	38.22	218.8	58.94
TCA	Oxoglutaric acid	2-Ketoglutaric acid methoxime (2TMS)_ID137_RI1576.8_MZ198	22.403	1575.6	198	4.77	3.33	4.05	131.17	131.59
	L-Malic acid	L-Malic acid (3TMS)_ID99_RI1482.8_MZ233	20.641	1484.6	233	1.46	0.55	0.48	1.54	2.07
	Succinic acid	Succinic acid (2TMS)_ID58_RI1319.6_MZ247	16.797	1321.8	247	3.18	0.98	0.68	2.1	2.57
	Fumaric acid	Fumaric acid (2TMS)_ID63_RI1355.7_MZ245	17.651	1358	245	1.25	0.55	0.37	1.26	2.14
	Citric acid	Citric acid (4TMS)_ID198_RI1813.8_MZ465	26.817	1814.4	465	2.03	0.51	0.47	1.66	2.21
	cis-Aconitic acid	cis-Aconitic acid (3TMS)_ID184_RI1751_MZ375	25.69	1753.5	375	0.07	0.03	0.02	0.16	0.19
Sugar and Sugar-P	D-Fructose	D-(-)-Fructose methoxime (5TMS)_ID209_RI1858.7_MZ364	27.675	1860.9	364	5.16	1.33	1.59	3.82	2.69
	D-Glucose	D-(+)-Glucose methoxime (5TMS)_ID217_RI1881.8_MZ160	28.088	1883.2	160	6.38	1.15	1.18	4.24	2.71
	Sucrose	Sucrose (8TMS)_ID295_RI2622.8_MZ451	38.517	2623.7	451	2.81	1.2	0.86	4.22	2.04
	Glucose 6-P	D-Glucose-6-phosphate methoxime (6TMS) EZ Peak 1_ID271_RI2306.9_MZ315	34.405	2305.4	315	9.1	23.64	20.33	57.73	60.17
	Fructose 6-P	D-Fructose-6-phosphate methoxime (6TMS) EZ Peak 2_ID270_RI2302.1_MZ247	34.396	2304.8	247	14.17	9.49	7.74	38.23	14.54
Hydroxy Acids	Threonic acid	L-Threonic acid (4TMS)_ID127_RI1553.8_MZ292	22.029	1555.4	292	1.14	0.79	0.68	1.57	1.9
	Glycolic acid	Glycolic acid (2TMS)_ID8_RI1049.6_MZ177	10.445	1052.9	177	11.84	3.87	2.05	7.9	8.66
Carbohydrates	D-Xylose	D-(+)-Xylose methoxime (4TMS) EZ Peak 1_ID155_RI1643.5_MZ217	23.721	1647	217	1.35	2.31	2.74	4.13	7.56
	D-Arabinose	D-(-)-Arabinose methoxime (4TMS)_ID160_RI1659.1_MZ217	23.928	1658.1	217	0.26	0.27	0.13	0.34	0.92
	D-Ribose	D-(-)-Ribose methoxime (4TMS)_ID166_RI1674.3_MZ307	24.254	1675.8	307	1.32	0.81	0.65	1.24	1.69
	D-Galactose	D-(+)-Galactose methoxime (5TMS)_ID216_RI1876.3_MZ160	27.977	1877.2	160	10.02	0.97	0.43	0.78	1.09
	D-Mannose	D-(+)-Mannose methoxime (5TMS) EZ Peak 1_ID214_RI1871.6_MZ319	27.928	1874.5	319	0.18	0.35	0.25	0.9	1.9
	Trehalose	Trehalose (8TMS)_ID301_RI2722.4_MZ191	39.782	2721.5	191	1.03	1.13	0.77	3.55	2.39
	Cellobiose	D-(+)-Cellobiose methoxime (8TMS) EZ Peak 2_ID299_RI2714_MZ361	39.736	2718	361	2.23	2.12	1.36	10.02	5.49
	Glucosan	1,6-Anhydro-beta-D-glucose (3TMS)_ID168_RI1707.1_MZ333	24.812	1706	333	0.54	0.68	0.56	0.12	1.01
	Gluconolactone	D-Gluconic acid-1,5-lactone (4TMS)_ID215_RI1875.6_MZ129	27.945	1875.5	129	0.06	0.37	0.43	0.88	2.3
	D-Maltose	Maltose methoxyamine (8TMS)_ID307_RI2741.5_MZ361	40.054	2742.6	361	0.07	0.08	0.09	0.67	0.26
	Gentiobiose	Gentiobiose (8TMS)_ID316_RI2792.7_MZ361	40.706	2793.1	361	2.53	1.81	1.11	6.73	2.8
Alcohols and Polyols	Ribitol	Ribitol (5TMS)_ID172_RI1719.8_MZ319	25.091	1721.1	319	1.43	0.66	0.47	1.37	1.09
	Sorbitol	Sorbitol (6TMS)_ID225_RI1918.6_MZ319	28.693	1919.1	319	2.77	1.01	0.93	1.36	0.46
	Mannitol	Mannitol (6TMS)_ID223_RI1911.8_MZ319	28.626	1914.7	319	79.89	60.19	67.19	74.95	38.61
Not Available	L-Iditol	Galactitol (6TMS)_ID228_RI1923.7_MZ204	28.733	1921.6	204	0.88	0.98	0.81	1.11	0.35
Fatty Acids	Palmitic acid	Hexadecanoic acid (1TMS)_ID247_RI2046.2_MZ314	30.636	2044.5	314	0.39	0.67	0.52	1.57	1.42
	Stearic acid	Octadecanoic acid (1TMS)_ID264_RI2243_MZ342	33.608	2243.8	342	0.01	0.05	0.04	0.35	0.3
Polyamines	Putrescine	Putrescine (4TMS)_ID181_RI1737.9_MZ214	25.376	1736.5	214	0.06	0.08	0.07	1.92	0.22
Inorganic Ions and Gases	Phosphoric acid	Phosphoric acid (3TMS)_ID48_RI1273_MZ314	15.745	1277.3	314	3.47	2.66	1.92	5.36	5.94
Acyl Phosphates	3-Phosphoglyceric acid	Glyceric acid-3-phosphate (4TMS)_ID195_RI1802.6_MZ357	26.571	1801.2	357	26.87	16.52	14.86	39.59	34.67
	Mannose 6-phosphate	Mannose-6-phosphate methoxyamine (6TMS)_ID272_RI2307.4_MZ387	34.407	2305.6	387	9.6	42.12	39.27	348.36	190.53
Aromatic Acids	Benzoic acid	Benzoic acid (1TMS)_ID41_RI1254.3_MZ179	15.272	1257.2	179	0.02	0.14	0.01	0.03	0.06
	4-Hydroxycinnamic acid	4-OH-Cinnamic acid (2TMS)_ID235_RI1940.9_MZ308	28.999	1938.8	308	0.14	0.28	0.17	0.5	0.24
Cyclic Amines	Agmatine	Agmatine (4TMS)_ID182_RI1739.3_MZ174	25.377	1736.5	174	0.18	0.32	0.27	1.9	0.84
Unknown	[Pyridine, 3-trimethylsiloxy-, MS80, RI1000.4]	[Pyridine, 3-trimethylsiloxy-, MS80, RI1000.4]_ID3_RI1000.4_MZ152	9.221	1001	152	1.12	0.5	0.43	1.08	0.76
	[2-[3-Phenyl-4(3H)-quinazolinone-2-ylmethylthio]-4(3H)-quinazolinone, MS64, RI1022.8]	[2-[3-Phenyl-4(3H)-quinazolinone-2-ylmethylthio]-4(3H)-quinazolinone, MS64, RI1022.8]_ID5_RI1022.8_MZ234	9.796	1025.4	234	0.63	0.07	0.29	0.45	0.4
	[Cyclopentasiloxane, decamethyl-, MS91, RI1116.2]	[Cyclopentasiloxane, decamethyl-, MS91, RI1116.2]_ID19_RI1116.2_MZ355	11.971	1117.5	355	1.53	0.11	0.24	1.39	2.89
	[Ethanolamine (3TMS), MS90, RI1265.4, Putative but Unconfirmed]	[Ethanolamine (3TMS), MS90, RI1265.4, Putative but Unconfirmed]_ID45_RI1265.4_MZ174	15.522	1267.8	174	0.55	0.64	0.43	1.6	1.79
	[Unknown, RI1375.3]	[Unknown, RI1375.3]_ID70_RI1375.3_MZ141	18.116	1377.7	141	0.03	0.16	0.24	1.39	0.69
	[Unknown Possibly Indole Related, RI1448.6]	[Unknown Possibly Indole Related, RI1448.6]_ID89_RI1448.6_MZ350	19.812	1449.5	350	3.31	0.4	0.68	2.98	1.68
	Allantoin	Unknown Allantoin derivative 2_ID145_RI1617.4_MZ146	23.146	1615.9	146	0.69	0.26	0.18	2.5	0.73
	[Cyclooctasiloxane, hexadecamethyl-, MS87, RI1626.6]	[Cyclooctasiloxane, hexadecamethyl-, MS87, RI1626.6]_ID147_RI1626.6_MZ355	23.381	1628.6	355	1.59	1.17	1.05	1.92	1.48
	[Acetic acid, bis[(trimethylsilyl)oxyl]-, trimethylsilyl ester, MS59, RI1635.4]	[Acetic acid, bis[(trimethylsilyl)oxyl]-, trimethylsilyl ester, MS59, RI1635.4]_ID152_RI1635.4_MZ191	23.532	1636.7	191	0.79	0.52	0.49	2.58	2.07
	[Gluconic acid, 2-methoxime, tetra(trimethylsilyl)-, trimethylsilyl ester, MS89, RI1647.4]	[Gluconic acid, 2-methoxime, tetra(trimethylsilyl)-, trimethylsilyl ester, MS89, RI1647.4]_ID157_RI1647.4_MZ204	23.738	1647.9	204	0.3	0.41	0.61	2.24	1.5
	[2-Keto-l-gluconic acid, penta(O-trimethylsilyl)-, MS81, RI1747.6]	[2-Keto-l-gluconic acid, penta(O-trimethylsilyl)-, MS81, RI1747.6]_ID183_RI1747.6_MZ333	25.633	1750.4	333	0.14	0.06	0.05	0.18	0.13
	[Unknown, RI1758.8]	[Unknown, RI1758.8]_ID185_RI1758.8_MZ392	25.853	1762.3	392	0.03	0.05	0.03	0.07	0.08
	[D-Galactofuranose, 1,2,3,5,6-pentakis-O-(trimethylsilyl)-, MS78, RI1833.2]	[D-Galactofuranose, 1,2,3,5,6-pentakis-O-(trimethylsilyl)-, MS78, RI1833.2]_ID204_RI1833.2_MZ217	27.175	1833.8	217	10.89	1.65	0.83	1.76	2.12
	[D-Fructose, 6-O-[2,3,4,6-tetrakis-O-(trimethylsilyl)-D-glucopyranosyl]-1,3,4,5-tetrakis-O-(trimethylsilyl)-, 79]	[D-Fructose, 6-O-[2,3,4,6-tetrakis-O-(trimethylsilyl)-D-glucopyranosyl]-1,3,4,5-tetrakis-O-(trimethylsilyl)-, 79]_ID236_RI1946.9_MZ361	29.112	1946.2	361	1.85	1.07	1.04	11.85	4.68
	[9,12-Octadecadienoic acid (Z,Z)-, trimethylsilyl ester, MS92, RI2208.2]	[9,12-Octadecadienoic acid (Z,Z)-, trimethylsilyl ester, MS92, RI2208.2]_ID261_RI2208.2_MZ337	33.137	2207.4	337	0.04	0.03	0.03	0.09	0.08
	[Unknown, RI3164.7]	[Unknown, RI3164.7]_ID340_RI3164.7_MZ207	44.721	3164	207	1.59	1.08	0.71	2.44	1.65
	[beta-Sitosterol trimethylsilyl ether, MS86, Putative but Unconfirmed]	[beta-Sitosterol trimethylsilyl ether, MS86, Putative but Unconfirmed]_ID346_RI3349.4_MZ357	46.506	3344.8	357	0.22	0.12	0.09	0.23	0.24
	[Unknown Probable Sugar, RI1855.4]	[Unknown Probable Sugar, RI1855.4]_ID208_RI1855.4_MZ422	27.534	1853.2	422	1.22	0.53	0.38	0.84	12.54
	[Inositol, scyllo- (6TMS), MS88, RI2078.2, Putative but Unconfirmed]	[Inositol, scyllo- (6TMS), MS88, RI2078.2, Putative but Unconfirmed]_ID249_RI2078.2_MZ305	31.135	2076.8	305	1.54	0.81	0.6	2.79	2.84
	[D-Fructose, 3-O-[2,3,4,6-tetrakis-O-(trimethylsilyl)-D-glucopyranosyl]-1,4,5,6-tetrakis-O-(trimethylsilyl)-, MS81, RI2724.6]	[D-Fructose, 3-O-[2,3,4,6-tetrakis-O-(trimethylsilyl)-D-glucopyranosyl]-1,4,5,6-tetrakis-O-(trimethylsilyl)-, MS81, RI2724.6]_ID303_RI2724.6_MZ217	39.821	2724.6	217	0.38	0.29	0.19	0.84	0.76
	[Lactic acid (2TMS), MS95, RI1028.1, Putative but Unconfirmed]	[Lactic acid (2TMS), MS95, RI1028.1, Putative but Unconfirmed]_ID6_RI1028.1_MZ147	9.923	1030.8	147	4.23	0.94	2.23	2.97	1.53
	[Phosphonic acid, methyl-, bis(trimethylsilyl) ester, MS52, RI1091.2]	[Phosphonic acid, methyl-, bis(trimethylsilyl) ester, MS52, RI1091.2]_ID16_RI1091.2_MZ332	11.45	1095.4	332	1.83	1.42	1.33	5.23	4.66
	[N-Trimethylsilyl-2-pyrrolidinone, MS88, RI1137.1]	[N-Trimethylsilyl-2-pyrrolidinone, MS88, RI1137.1]_ID20_RI1137.1_MZ142	12.418	1136.4	142	3.27	1.33	3.18	3.72	16.47
	[Pentasiloxane, dodecamethyl-, MS92, RI1152.7]	[Pentasiloxane, dodecamethyl-, MS92, RI1152.7]_ID22_RI1152.7_MZ281	12.907	1157.1	281	1.78	0.88	0.91	2.49	2.1
	[Phosphoric acid, bis(trimethylsilyl)monomethyl ester, MS91, RI1170.6, Putative but Unconfirmed]	[Phosphoric acid, bis(trimethylsilyl)monomethyl ester, MS91, RI1170.6, Putative but Unconfirmed]_ID25_RI1170.6_MZ241	13.293	1173.5	241	0.72	1.31	2.3	18.68	13.13
	[Glycerol-2-phosphate (4TMS), MS81, RI1723.5]	[Glycerol-2-phosphate (4TMS), MS81, RI1723.5]_ID174_RI1723.5_MZ299	25.125	1723	299	1.85	1.1	0.63	1.03	1.4
	[Glycerol-3-phosphate (4TMS), MS93, RI1759.6, Putative but Unconfirmed]	[Glycerol-3-phosphate (4TMS), MS93, RI1759.6, Putative but Unconfirmed]_ID186_RI1759.6_MZ299	25.8	1759.5	299	3.13	3.75	2.48	4.01	6.1
	[Uric acid (4TMS), MS81, RI2094.8, Putative but Unconfirmed]	[Uric acid (4TMS), MS81, RI2094.8, Putative but Unconfirmed]_ID251_RI2094.8_MZ441	31.399	2093.9	441	0.49	8.72	1.7	108.36	2024.86
	[Sedoheptulose methoxime (6TMS), MS86, RI2116.9]	[Sedoheptulose methoxime (6TMS), MS86, RI2116.9]_ID252_RI2116.9_MZ319	31.761	2117.2	319	2.57	1.2	0.76	3.95	4.66
	[Sedoheptulose methoxime (6TMS), MS84, RI2122.6]	[Sedoheptulose methoxime (6TMS), MS84, RI2122.6]_ID253_RI2122.6_MZ319	31.829	2121.6	319	0.62	0.33	0.19	2.12	1.8
	[D-Glucuronic acid, 2,3,4,5-tetrakis-O-(trimethylsilyl)-, trimethylsilyl ester, MS79, RI2367.2]	[D-Glucuronic acid, 2,3,4,5-tetrakis-O-(trimethylsilyl)-, trimethylsilyl ester, MS79, RI2367.2]_ID276_RI2367.2_MZ217	35.198	2366.8	217	11.21	8.57	6.02	9.53	17.89
	[Maltose methoxime (8TMS) EZ Peak 1, MS92, RI2717.6]	[Maltose methoxime (8TMS) EZ Peak 1, MS92, RI2717.6]_ID300_RI2717.6_MZ361	39.736	2718	361	2.38	2.3	1.55	12.59	6.49
	[Inositol monophosphate, MS94, RI2407.7, Putative but Unconfirmed]	[Inositol monophosphate, MS94, RI2407.7, Putative but Unconfirmed]_ID280_RI2407.7_MZ318	35.684	2404.5	318	1.61	3.11	1.89	55.37	30.16
	[Unknown, RI2744.6]	[Unknown, RI2744.6]_ID308_RI2744.6_MZ361	40.074	2744.1	361	0.07	0.06	0.06	0.5	0.19
	[Unknown Probable Disaccharide, RI2748.9]	[Unknown Probable Disaccharide, RI2748.9]_ID309_RI2748.9_MZ361	40.137	2749	361	0.04	0.03	0.04	0.87	0.15
	[D-Glucose, 2,3,4,5,6-pentakis-O-(trimethylsilyl)-, MS87, RI1966.6]	[D-Glucose, 2,3,4,5,6-pentakis-O-(trimethylsilyl)-, MS87, RI1966.6]_ID240_RI1966.6_MZ204	29.471	1969.3	204	10.44	3.47	1.12	3.52	3.06
	[Unknown, RI1335.8]	[Unknown, RI1335.8]_ID61_RI1335.8_MZ285	17.142	1336.4	285	4.25	0.73	0.53	3.97	1.64
	[Oleic acid, trimethylsilyl ester, MS89, RI2214.4]	[Oleic acid, trimethylsilyl ester, MS89, RI2214.4]_ID263_RI2214.4_MZ339	33.22	2213.8	339	0.18	0.19	0.22	0.43	0.42
	[Hydroxylamine (3TMS), MS98, RI1091.5, Putative but Unconfirmed]	[Hydroxylamine (3TMS), MS98, RI1091.5, Putative but Unconfirmed]_ID17_RI1091.5_MZ249	11.474	1096.4	249	0.06	0.02	0.02	0.04	0.04
	[D-Ribofuranose, 1,2,3,5-tetrakis-O-(trimethylsilyl)-, MS83, RI1764]	[D-Ribofuranose, 1,2,3,5-tetrakis-O-(trimethylsilyl)-, MS83, RI1764]_ID187_RI1764_MZ217	25.927	1766.3	217	0.72	1.33	0.77	2.18	2.05
	[Unknown Putative Siloxane Artefact, RI1300.9]	[Unknown Putative Siloxane Artefact, RI1300.9]_ID54_RI1300.9_MZ429	16.373	1303.9	429	38.07	10.91	13.52	3.46	33.96
	[beta-D-Glc-(1,6)-D-Glc Peak 2, MS76, RI2534.4]	[beta-D-Glc-(1,6)-D-Glc Peak 2, MS76, RI2534.4]_ID289_RI2534.4_MZ204	37.426	2539.2	204	3.3	6.16	2.54	9.66	8.33
	[Butanoic acid, 2-oxo-, bis(trimethylsilyl) deriv., MS63, RI1192.8]	[Butanoic acid, 2-oxo-, bis(trimethylsilyl) deriv., MS63, RI1192.8]_ID27_RI1192.8_MZ147	13.805	1195.1	147	3.89	2.48	2.2	11.24	5.41
	[Melibiose (8TMS), MS82, RI3094.1]	[Melibiose (8TMS), MS82, RI3094.1]_ID337_RI3094.1_MZ204	43.992	3096.4	204	1.39	3.68	1.56	10.54	10.56
	[Unknown Probable Sugar or Sugar Derivative, RI1583.9]	[Unknown Probable Sugar or Sugar Derivative, RI1583.9]_ID139_RI1583.9_MZ217	22.576	1585	217	32.34	21.99	8.06	19.73	17.69
	[Unknown Putative Disaccharide, RI2997.5]	[Unknown Putative Disaccharide, RI2997.5]_ID334_RI2997.5_MZ361	42.953	3000.1	361	2.13	11.32	1.86	4.89	3.2
	[4-hydroxy-3-methoxyphenethylene glycol (3TMS), MS93, RI1996.5]	[4-hydroxy-3-methoxyphenethylene glycol (3TMS), MS93, RI1996.5]_ID244_RI1996.5_MZ297	29.863	1994.7	297	12.7	15.53	3.57	16.72	14.4
	[Unknown, RI1733.3]	[Unknown, RI1733.3]_ID178_RI1733.3_MZ392	25.398	1737.7	392	0.12	0.07	0.04	0.04	0.04
	[L-Alanine, N-(trifluoroacetyl)-, trimethylsilyl ester, MS85, RI1044.6]	[L-Alanine, N-(trifluoroacetyl)-, trimethylsilyl ester, MS85, RI1044.6]_ID7_RI1044.6_MZ242	10.368	1049.6	242	33.22	18.71	1.39	16.26	23.88
	[Gamma-hydroxybutyric acid (2TMS), MS89, RI1236.5, Putative but Unconfirmed]	[Gamma-hydroxybutyric acid (2TMS), MS89, RI1236.5, Putative but Unconfirmed]_ID39_RI1236.5_MZ147	14.836	1238.8	147	0.24	0.31	0.19	0.34	0.38
	[Unknown Possibly Tryptophan Related, RI1426.0]	[Unknown Possibly Tryptophan Related, RI1426.0]_ID82_RI1426_MZ160	19.268	1426.4	160	7.38	6.67	2.37	6.76	8.28
	[beta-Alanine, N-(trimethylsilyl)-, trimethylsilyl ester, MS84, RI1187.4, Putative but Unconfirmed]	[beta-Alanine, N-(trimethylsilyl)-, trimethylsilyl ester, MS84, RI1187.4, Putative but Unconfirmed]_ID26_RI1187.4_MZ102	13.647	1188.4	102	1.47	1.01	1.56	8.06	5.2

## Sheet: Supplementary Table 7
Supplementary Table 7: Changes of metabolites ratios in coleoptiles of two wheat genotypes in adaptation to 0.5 d of 28oC, 24oC, 20oC and 15oC. Wheat seedlings grew at 15oC for 3.5 days and were then shifted to 28oC , 24oC and 20oC for 0.5 day. The red colour with different intensities indicated significant depletion of metabolites at different P-values between two termperatures. The blue colour …
Coleoptiles		Calingiri							Ducula
Chemicals		28C/ 15C	28C / 20C	28C/ 24C	24C / 15C	24C / 20C	20C / 15C		28C / 15C	28C / 20C	28C / 24C	24C / 15C	24C / 20C	20C / 15C
Amino Acids	Alanine	0.68	1.14	1.12	0.61	1.02	0.59		0.59	0.84	0.92	0.64	0.91	0.7
	Serine	0.41	1.09	1.14	0.36	0.96	0.38		0.29	0.69	0.83	0.35	0.84	0.42
	Isoleucine	0.7	0.96	0.51	1.36	1.86	0.73		0.57	0.58	0.62	0.92	0.93	0.99
	Threonine	1.16	1.22	0.77	1.51	1.59	0.95		0.94	0.81	0.85	1.11	0.95	1.17
	Nicotinic acid	0.78	0.86	0.8	0.98	1.07	0.92		0.79	0.67	0.88	0.9	0.76	1.18
	Glycine	0.52	1.37	0.99	0.53	1.39	0.38		0.52	0.99	1	0.52	1	0.52
	Beta-Alanine	2.25	1.51	1.02	2.21	1.48	1.49		1.4	0.93	1.2	1.16	0.77	1.5
	Homoserine	0.77	0.94	0.43	1.8	2.19	0.82		0.44	0.53	0.46	0.94	1.14	0.83
	L-Aspartic acid	0.71	0.82	0.95	0.75	0.87	0.86		0.79	0.94	1.13	0.69	0.83	0.83
	Pyroglutamic acid	0.73	0.99	1.1	0.66	0.9	0.74		0.67	0.85	0.98	0.68	0.86	0.78
	GABA	0.69	0.9	0.99	0.7	0.91	0.77		0.85	0.75	1.24	0.69	0.61	1.14
	Glutamic acid	0.63	0.86	1.05	0.6	0.82	0.73		0.67	0.93	1.07	0.62	0.87	0.72
	Proline	0.64	0.66	0.43	1.49	1.54	0.97		0.34	0.65	0.63	0.53	1.03	0.52
	Valine	0.82	0.89	0.59	1.39	1.51	0.92		0.75	0.75	0.7	1.07	1.07	1
	Asparagine	1.86	0.91	0.71	2.63	1.28	2.05		1.78	0.89	0.9	1.98	0.99	2
	Glutamine	0.53	0.86	1.05	0.5	0.82	0.61		0.52	0.63	0.7	0.75	0.91	0.83
	O-Acetylserine	0.84	1.36	1.48	0.56	0.92	0.62		0.99	1.22	1.37	0.73	0.89	0.82
	N-Acetylserine	0.7	1.03	1.36	0.51	0.76	0.68		0.6	0.91	1.06	0.56	0.86	0.65
	Methionine	1.05	1.28	0.95	1.1	1.35	0.82		0.8	0.88	0.96	0.82	0.91	0.9
	Phenylalanine	0.55	0.54	0.44	1.24	1.22	1.02		0.31	0.38	0.47	0.66	0.81	0.81
	Lysine	1.74	1.29	0.85	2.05	1.53	1.34		1.47	1.04	1.17	1.26	0.89	1.41
	Tyrosine	1.28	0.96	0.72	1.78	1.33	1.34		0.9	0.67	0.79	1.14	0.85	1.34
	Ornithine	0.67	1.2	1.12	0.6	1.07	0.56		0.52	0.69	0.66	0.78	1.04	0.75
	Arginine	1.17	1.56	0.84	1.4	1.86	0.75		0.71	0.91	0.61	1.18	1.5	0.78
TCA
	Succinate	0.53	0.73	1.02	0.52	0.72	0.72		0.65	0.7	0.94	0.69	0.75	0.93
	Fumaric acid	0.43	1.17	1.78	0.24	0.66	0.37		0.45	0.69	1.12	0.4	0.62	0.65
	Malate	0.56	0.84	1.21	0.46	0.69	0.67		0.53	0.49	0.99	0.53	0.5	1.07
	Oxoglutaric acid	0.59	1.78	2.39	0.25	0.74	0.33		0.63	1.76	2.56	0.24	0.69	0.36
	cis-Aconitic acid	1.16	0.75	0.93	1.25	0.81	1.55		1.28	0.95	1.2	1.07	0.79	1.35
	Citric acid	0.32	1	1.81	0.18	0.55	0.32		0.4	0.69	1.19	0.34	0.58	0.58
Sugar and Sugar-P	Fructose	1.33	0.91	0.79	1.69	1.16	1.46		1.44	0.93	1.1	1.31	0.84	1.55
	Sucrose	0.94	0.89	0.93	1.01	0.96	1.05		0.98	0.87	1.01	0.97	0.86	1.13
	Glucose	1.22	0.72	0.72	1.68	1	1.69		1.04	0.79	0.91	1.14	0.86	1.33
	Fructose 6-P	0.94	0.78	0.88	1.06	0.88	1.2		0.88	0.81	1.05	0.84	0.77	1.08
	Glucose 6-P	0.87	0.67	0.78	1.12	0.86	1.3		0.78	0.7	0.97	0.81	0.72	1.12

## Sheet: Supplementary Table 8
Supplementary Table 8: Changes of metabolite ratios in roots of two wheat genotypes in adaptation to 0.5 d of 28oC, 24oC, 20oC and 15oC. Wheat seedlings grew at 15oC for 3.5 days and then were shifted to 28oC, 24oC and 20oC for 0.5 day. The red colour with different intensities indicated significant depletion of metabolites at different P-values between two termperatures. The blue colour with dif…
Roots		Calingiri							Ducula
Chemicals		28C/ 15C	28C/ 20C	28C/ 24C	24C/ 15C	24C/ 20C	20C/ 15C		28C/ 15C	28C/ 20C	28C/ 24C	24C/ 15C	24C/ 20C	20C/ 15C
Amino Acids	Valine	0.89	0.92	0.67	1.32	1.37	0.96		0.8	0.8	0.57	1.41	1.4	1.01
	Alanine	0.9	1.37	1.15	0.78	1.19	0.66		1.04	1.66	0.82	1.26	2.02	0.63
	Leucine	0.66	0.67	0.48	1.37	1.41	0.97		0.58	0.64	0.49	1.17	1.3	0.9
	Serine	0.46	0.71	0.67	0.68	1.05	0.65		0.31	0.59	0.57	0.55	1.04	0.53
	Isoleucine	0.76	0.82	0.59	1.28	1.38	0.93		0.6	0.7	0.49	1.23	1.42	0.86
	Proline	1.05	1.6	0.96	1.09	1.66	0.65		0.35	0.8	0.61	0.57	1.32	0.43
	Glycine	0.56	0.8	0.64	0.88	1.24	0.71		0.44	0.65	0.73	0.61	0.88	0.68
	Threonine	0.77	0.98	0.71	1.09	1.39	0.78		0.72	0.79	0.55	1.32	1.44	0.91
	Aspartic acid	0.71	1.41	0.9	0.78	1.56	0.5		0.62	1.05	0.6	1.04	1.76	0.59
	Pyroglutamic acid	0.49	0.72	0.61	0.81	1.18	0.68		0.43	0.67	0.44	0.99	1.53	0.65
	GABA	0.59	0.91	0.83	0.72	1.11	0.65		0.74	0.63	0.44	1.66	1.42	1.17
	Phenylalanine	0.42	0.48	0.46	0.92	1.03	0.88		0.37	0.48	0.45	0.82	1.05	0.78
	Beta-Alanine	0.89	1.2	0.81	1.09	1.48	0.73		0.91	1.13	0.64	1.42	1.75	0.81
	Homoserine	2.07	2.95	1.01	2.05	2.92	0.7		0.88	1.01	0.59	1.49	1.71	0.87
	Glutamic acid	0.5	1.11	0.98	0.51	1.13	0.45		0.4	1.09	0.61	0.66	1.8	0.37
	Asparagine	1.08	1.17	0.74	1.45	1.58	0.92		0.95	0.83	0.44	2.15	1.88	1.14
	Glutamine	0.42	0.67	0.46	0.91	1.46	0.62		0.34	0.58	0.43	0.8	1.36	0.59
	Tyrosine	0.71	1.4	0.44	1.62	3.21	0.5		0.44	0.68	0.45	0.96	1.49	0.64
	Lysine	1.02	1.8	0.83	1.22	2.16	0.57		1.26	1.1	0.55	2.29	2	1.15
	2-Aminoadipic acid	0.72	1.64	1.45	0.49	1.13	0.44		1.03	1.66	0.74	1.4	2.25	0.62
TCA	Succinate	0.65	0.97	0.74	0.88	1.31	0.67		0.58	0.58	0.51	1.14	1.13	1.01
	Fumaric acid	0.74	1.14	0.84	0.88	1.36	0.65		0.71	0.6	0.47	1.49	1.26	1.18
	Malate	0.95	1.15	0.79	1.2	1.44	0.83		1.06	1.06	0.8	1.32	1.33	1
	Oxoglutaric acid	0.69	1.25	1.26	0.55	0.99	0.56		0.56	1.03	0.81	0.69	1.27	0.55
	Citric acid	0.64	1.13	1.05	0.61	1.08	0.56		0.44	0.8	0.7	0.62	1.15	0.54
Sugar and Sugar-P	Sucrose	1.11	1.48	0.98	1.13	1.51	0.75		1.12	1.5	1.02	1.1	1.47	0.75
	Fructose	1.22	1.37	0.89	1.36	1.53	0.89		0.93	1.01	1.15	0.8	0.87	0.92
	Glucose	1.02	0.99	0.24	4.2	4.09	1.03		1.82	1.78	0.94	1.94	1.9	1.02
	Glucose 6-P	0.58	0.83	0.7	0.83	1.19	0.7		0.59	0.8	0.91	0.65	0.88	0.74
	Fructose 6-P	0.57	0.83	0.72	0.78	1.15	0.68		0.54	0.68	0.78	0.69	0.88	0.78

## Sheet: Supplementary Table 9
Supplementary Table 9: Changes of metabolite ratios in coleoptiles of two wheat genotypes in response to 1 d anoxia at 28oC, 24oC, 20oC and 15oC. Wheat seedlings grew at 15oC for 3.5 days and were then exposed to 28oC, 24oC, 20oC and 15oC for 0.5 day and then exposed to anoxia for 1 d at the according temperatures. The red colour with different intensities indicated significant depletion of metab…
Coleoptiles		28oC			24oC			20oC			15oC
	Metabolite	Calingiri	Ducula		Calingiri	Ducula		Calingiri	Ducula		Calingiri	Ducula
Amino Acids	Glutamic acid	0.04	0.02		0.05	0.07		0.1	0.33		0.36	0.33
	Glutamine	0.1	0.06		0.03	0.07		0.04	0.19		0.07	0.1
	Pyroglutamic acid	0.19	0.18		0.1	0.16		0.14	0.37		0.33	0.3
	Aspartic acid	0.31	0.3		0.17	0.14		0.11	0.12		0.08	0.07
	Asparagine	0.4	0.5		0.47	0.48		0.52	0.7		0.67	0.67
	Homoserine	1.33	0.72		0.28	0.38		0.44	0.74		0.43	0.4
	Serine	2.13	1.87		1.01	0.92		1.11	1.06		1.55	1.04
	Valine	2.44	1		1.17	0.92		1.59	1.11		1.78	0.8
	Methionine	2.62	2.66		0.64	0.73		0.75	0.92		2.43	1.67
	Threonine	2.7	2.67		1.06	1.02		1.99	1.79		3.7	2.02
	O-Acetylserine	2.78	1.86		2.16	1.82		2.55	3.22		10.54	4.62
	Nicotinic acid	3.87	3.84		1.92	1.9		1.53	1.34		1.04	1.25
	Glycine	4.2	4.8		5.5	4.12		5.66	5.1		6.04	5.37
	Isoleucine	4.97	3.25		1.42	1.19		2.3	1.46		3.88	1.87
	Ornithine	4.98	4.71		1.66	0.97		1.75	1.68		1.25	0.91
	Phenylalanine	5.08	4.13		1.18	0.83		1.61	1.35		4.45	1.43
	Arginine	5.31	5.61		1.48	1.15		2.63	2.49		3.37	1.5
	Tyrosine	5.83	5.45		1.93	1.82		2.74	2.06		6.18	2.38
	N-Acetylserine	5.96	3.83		6.19	10.94		10.59	21.85		16.81	6.65
	Beta-Alanine	6.4	7.3		4.27	5.72		6.98	7.32		12.36	8.98
	Lysine	7.27	7.35		2.31	3.06		3.38	3.27		7.9	4.35
	Alanine	9.54	8.78		11.13	6.2		14.19	12.64		10.56	7.62
	GABA	11.48	8.14		9.81	8.84		8.88	5.76		8.72	7.81
	Proline	28.62	29.63		9.09	14.12		14.52	21.6		20.33	8.88
TCA	Malate	0.09	0.11		0.18	0.46		0.17	0.32		0.3	0.35
	Oxoglutarate	0.11	0.05		0.2	0.32		0.2	0.49		0.39	0.48
	Aconitate	0.3	0.35		0.44	0.44		0.41	0.53		0.55	0.53
	Citrate	0.46	0.38		0.64	0.35		0.42	0.24		0.27	0.26
	Fumarate	1.16	0.8		1.51	1.55		1.02	0.87		0.77	0.68
	Succinate	6	6.64		2.22	3.37		1.64	1.33		0.85	1.22
Sugar and Sugar-P	Glucose 6-P	0.08	0.07		0.15	0.28		0.18	0.35		0.73	0.59
	Fructose 6-P	0.31	0.24		0.53	0.6		0.65	0.96		0.81	0.8
	Sucrose	0.73	0.51		0.79	0.64		0.9	1.13		0.81	0.73
	Glucose	1.14	1.1		0.95	0.88		0.9	0.91		1.12	0.88
	Fructose	1.3	4.15		0.92	1.29		0.8	2.74		0.94	0.74
	Glucaric acid	0.24	0.28		0.62	0.55		0.67	0.7		0.63	0.66
Hydroxy Acids	Threonic acid	0.35	0.59		0.6	0.62		0.66	0.58		0.58	0.45
	Glycolic acid	1.41	1.5		1.94	1.54		1.85	2.01		1.21	0.98
	Gluconic acid	4.04	3.46		5.36	2.97		3.09	2.5		1.31	0.86
	Shikimic acid	0.3	0.24		1.78	0.28		1.42	1.35		0.25	0.68
	Glyceric acid	0.43	0.55		0.84	0.83		0.65	0.77		0.47	0.5
Polyamines	Putrescine	2.74	1.9		1.25	0.97		1.06	1.48		2.75	1.98
Cyclic Amines	Agmatine	2.67	1.89		1.25	1.01		1.06	1.4		2.74	1.97
	D-Galactose	1.46	0.89		1.06	1.31		1.01	1.25		1.15	0.96
	Cellobiose	6.85	6.41		6.77	4.7		9.42	4.46		21.36	14.67
	Trehalose	0.69	0.63		0.79	0.63		0.69	0.71		0.86	0.77
	Gentiobiose	2.17	1.91		1.2	1.67		1.23	1.06		1.55	1.24
	D-Threitol	1.69	2.06		1.07	2.29		1.13	1.96		0.97	0.88
	D-Xylose	3.57	2.79		2.87	2.8		2.09	1.65		2.48	1.86
	D-Mannose	0.95	0.94		0.64	0.83		0.89	0.75		0.97	0.89
	Glucosan	0.72	0.52		0.48	0.38		0.33	0.48		0.34	0.52
	D-Arabinose	8.12	9.64		2.64	4.14		2.53	1.45		3.23	2.14
	D-Maltose	14.4	10.68		11.31	6.54		17.58	5.64		26.44	15.95
	Erythritol	66	311.45		8.06	287.06		10.01	4.67		4.76	0.85
	D-Ribose	1.05	0.79		0.67	0.9		0.33	0.31		0.51	0.63
Alcohols and Polyols	Mannitol	1.31	0.97		0.97	0.9		0.89	0.85		0.96	0.86
	Sorbitol	51.64	87.36		32.75	56.72		26.35	26.74		16.9	21.97
Fatty Acids	Palmitic acid	5.14	5.12		2.3	2.74		1.26	0.94		1.05	0.97
	Mannose 6-P	0.16	0.17		0.23	0.4		0.25	0.44		0.75	0.59
	6-Phosphogluconic acid	0.8	0.83		0.69	0.89		0.69	0.96		0.48	0.52
Not Available	Turanose	0.47	0.38		0.88	0.84		0.71	0.85		1.13	0.59
	L-Iditol	26.17	37.55		15.27	25.25		9.87	11.8		4.56	7.51
Inorganic Ions and Gases	Phosphoric acid	0.93	1.09		1.2	1.16		1.08	1.21		0.88	0.92
Acyl Phosphates	3-Phosphoglyceric acid	0.24	0.13		0.49	0.52		0.68	1.14		0.78	0.69
Purines and Purine Derivatives	Adenine	2.17	2.1		2.84	1.91		1.48	2.73		0.58	0.81
Aromatic Acids	Benzoic acid	2.32	1.72		1.36	1.29		1.02	1.1		1	1.43
	4-Hydroxycinnamic acid	4.23	3.33		4.26	5.65		3.65	2.78		4.71	6.37
Unknown	[Pyridine, 3-trimethylsiloxy-, MS80, RI1000.4]	1.05	1.16		0.92	1.06		1.04	1.08		1.05	1.09
	[Hydroxylamine (3TMS), MS98, RI1091.5, Putative but Unconfirmed]	1.3	0.96		0.98	0.9		0.83	0.86		0.83	0.72
	[N-Trimethylsilyl-2-pyrrolidinone, MS88, RI1137.1]	10.33	9.08		6.57	6.33		6.7	7.31		16.16	12.78
	[Ethanolamine (3TMS), MS90, RI1265.4, Putative but Unconfirmed]	1.04	1.02		0.98	0.86		0.89	0.82		0.94	0.88
	[Unknown, RI1335.8]	1.14	1.33		1.38	1.17		1	1.01		0.99	0.99
	[Unknown, 2(3H)-Furanone, dihydro-3,4-bis[(trimethylsilyl)oxy]-, trans-, MS91, RI1378]	0.35	0.42		0.5	0.39		0.46	0.49		0.59	0.44
	[Unknown Possibly Tryptophan Related, RI1426.0]	0.58	0.48		0.22	0.29		0.31	0.23		0.16	0.11
	[Unknown Possibly Indole Related, RI1448.6]	2.12	1.36		1.3	1.03		1.14	1.14		0.94	0.86
	[Unknown Probable Sugar, RI1472.5]	0.3	0.49		0.41	0.53		0.4	0.65		0.48	0.47
	[Unknown, RI1530.4]	0.87	1.27		0.52	0.9		1.08	1.09		1.01	7.15
	[Unknown Probable Sugar Acid Derivative, RI1653.9]	0.65	0.52		0.64	0.62		0.44	0.62		0.63	0.54
	[2-Keto-l-gluconic acid, penta(O-trimethylsilyl)-, MS86, RI1774.2]	0.55	0.69		0.88	0.85		0.71	1.21		0.74	0.89
	[Inositol, scyllo- (6TMS), MS88, RI2078.2, Putative but Unconfirmed]	1.72	1.93		1.68	1.78		2.4	2.72		2.35	2.53
	[Sedoheptulose methoxime (6TMS), MS86, RI2116.9]	5.8	7.88		12.94	20.88		9.91	17.28		1.96	2.14
	[D-Glucuronic acid, 2,3,4,5-tetrakis-O-(trimethylsilyl)-, trimethylsilyl ester, MS79, RI2367.2]	2.21	2.36		1.97	2.21		1.98	2.13		0.92	1.07
	[Inositol monophosphate, MS94, RI2407.7, Putative but Unconfirmed]	0.63	0.69		0.75	0.92		0.68	0.8		0.5	0.54
	[Maltose methoxime (8TMS) EZ Peak 1, MS92, RI2717.6]	3.57	2		2.9	2.27		2.97	1.85		3.66	2.5
	[D-Fructose, 3-O-[2,3,4,6-tetrakis-O-(trimethylsilyl)-D-glucopyranosyl]-1,4,5,6-tetrakis-O-(trimethylsilyl)-, MS81, RI2724.6]	2.7	1.06		1.73	1.42		1.76	1.33		1.46	1.07
	[Unknown Putative Disaccharide, RI2823.3]	2.88	2.58		1.41	2.09		1.39	1.28		1.55	1.34
	[D-Glucopyranose, 4-O-[2,3,4,6-tetrakis-O-(trimethylsilyl)-D-galactopyranosyl]-1,2,3,6-tetrakis-O-(trimethylsilyl)-, MS82]	0.24	0.2		0.31	0.32		0.43	0.54		0.46	0.48
	[Unknown, RI2982.1]	0.24	0.2		0.31	0.32		0.43	0.54		0.46	0.48
	[Melibiose (8TMS), MS82, RI3094.1]	11.11	17.66		4.54	10.9		2.8	2.74		1.3	0.84
	[Unknown, RI1375.3]	0.47	0.58		0.42	0.52		0.47	0.78		0.58	0.8
	[Phosphoric acid, bis(trimethylsilyl)monomethyl ester, MS91, RI1170.6, Putative but Unconfirmed]	0.19	0.25		0.46	0.3		0.52	0.62		0.73	0.76
	[Unknown Possibly Indole Related, RI1516.1]	1.2	1.16		0.84	0.99		0.9	1.01		1.01	0.95
	Allantoin	0.8	0.87		0.95	1.07		0.83	1.18		1.17	0.87
	[2-Keto-l-gluconic acid, penta(O-trimethylsilyl)-, MS81, RI1747.6]	0.83	0.45		0.67	0.58		0.79	0.85		0.93	0.81
	[Glycerol-3-phosphate (4TMS), MS93, RI1759.6, Putative but Unconfirmed]	0.57	0.33		1.69	0.99		1.46	1.56		2	2.13
	[Unknown Probable Sugar, RI1824.1]	0.11	0.19		0.23	0.38		0.18	0.14		0.37	0.61
	[D-Fructose, 6-O-[2,3,4,6-tetrakis-O-(trimethylsilyl)-D-glucopyranosyl]-1,3,4,5-tetrakis-O-(trimethylsilyl)-, 79]	0.64	0.56		0.71	0.69		0.66	0.62		1.06	0.7
	[Galactonic acid (6TMS), MS90, RI1980.7]	1.68	2.15		3.78	2.68		1.97	1.99		1.04	0.84
	[beta-Alanine, N-(trimethylsilyl)-, trimethylsilyl ester, MS84, RI1187.4, Putative but Unconfirmed]	3.22	7.57		8.06	9.41		9.69	11.05		19.67	15.81
	[Pentitol, 1-desoxytetrakis-O-(trimethylsilyl)-, MS72, RI1528]	28.32	17.33		20.64	12.99		15.14	13.72		13.41	10.88
	[Uric acid (4TMS), MS81, RI2094.8, Putative but Unconfirmed]	210.47	278.24		220.22	159.26		278.81	265.79		527.45	393.89
	[Gulose, 2,3,4,5,6-pentakis-O-(trimethylsilyl)-, MS82, RI2171.7]	2.9	0.31		6.07	0.66		7.84	1.19		3.79	2.1
	[Unknown Probable Disaccharide, RI2748.9]	4.06	1.94		3	4.46		3.53	3.28		4.34	1.41
	[Gluconic acid, 2-methoxime, tetra(trimethylsilyl)-, trimethylsilyl ester, MS89, RI1647.4]	2.55	2.27		1.4	1.53		1.43	1.63		1.48	0.97
	[Unknown Probable Sugar, RI1855.4]	0.07	0.1		0.2	0.13		0.19	0.23		0.44	0.48
	[Unknown, RI2744.6]	14.82	7.63		10.79	7.5		15.12	5.64		20.5	11.3
	[I-Trimethylsiloxy-2-trimethylsilylaminoethane, MS91, RI994]	1.12	1.07		0.88	0.8		1	0.86		1.3	1
	[2-OH-glutaric acid (3TMS), MS91, RI1573.4, Putative but Unconfirmed]	15.63	13.37		3.19	7.8		4.09	2.89		8.73	17.53
	[Unknown, RI2767.2]	4.26	2.41		2.29	2.76		1.91	1.94		1.55	1.27
	[Unknown, RI2773.8]	3.48	2.33		2.31	2.76		1.83	1.94		1.58	1.23
	[Unknown, RI1589.5]	0.46	0.12		0.21	0.05		0.17	0.2		0.14	0.05
	[Unknown, RI1665.4]	0.48	0.28		0.14	0.11		0.14	0.21		0.17	0.12
	[Unknown, RI1730.4]	0.28	0.05		0.14	0.03		0.1	0.1		0.1	0.04
	[2-O-Glycerol-d-galactopyranoside, (6TMS), MS88, RI2300.8]	1.83	2.75		0.64	1.39		0.55	0.91		0.53	0.38
	[2-O-Glycerol-d-galactopyranoside (6TMS), MS88, RI2301.6]	1.83	2.75		0.64	1.39		0.55	0.91		0.53	0.38
	[Cyclooctasiloxane, hexadecamethyl-, MS87, RI1626.6]	1.39	1.1		1.09	1.42		0.9	0.93		1.05	0.95
	[Unknown, RI2656.2]	2.53	0.93		1.47	1.35		1.42	1.94		1.34	1.86
	[Glycerol-2-phosphate (4TMS), MS81, RI1723.5]	1.16	0.92		1.41	1.17		1.31	1.36		1.22	1.23
	[D-Ribofuranose, 1,2,3,5-tetrakis-O-(trimethylsilyl)-, MS83, RI1764]	1.45	0.44		0.32	0.36		0.33	0.43		0.4	0.47
	[Arabinofuranose, 1,2,3,5-tetrakis-O-(trimethylsilyl)-, MS75, RI1777.7]	1.65	0.74		0.43	0.56		0.53	0.5		0.69	0.42
	[Lactic acid (2TMS), MS95, RI1028.1, Putative but Unconfirmed]	118.47	171.72		215.84	101.48		203.43	157.4		178.86	191.99
	[Oleic acid, trimethylsilyl ester, MS89, RI2214.4]	9.75	6.51		2.3	2.27		1.33	1.16		0.93	0.93
	[Unknown Sugar, RI2389.1]	1.12	1.37		1.42	1.58		1.41	1.93		0.98	1.3
	[Gamma-hydroxybutyric acid (2TMS), MS89, RI1236.5, Putative but Unconfirmed]	9.35	15.89		15.24	17.29		8.78	13.35		10.6	15.93
	[Unknown Similar to Proline 2TMS, RI1614.8]	3.93	3.9		0.72	0.68		1.12	1.44		1.59	0.85
	[Sedoheptulose methoxime (6TMS), MS84, RI2122.6]	5.71	7.98		8.15	13.32		6.1	10.61		1.88	2.06
	[Unknown Probable Artefact, RI1568.3]	0.91	0.91		0.74	0.83		0.86	1.06		0.85	0.88
	[Unknown Probable Sugar or Sugar Derivative, RI1576.7]	1.71	0.49		1.01	1.13		0.71	1.11		0.79	0.61
	[Galactitol (6TMS), MS70, RI2347.8]	1.65	1.69		1.4	1.63		1.64	1.92		1.24	1.15

## Sheet: Supplementary Table 10
Supplementary Table 10: Changes of metabolite ratios in roots of two wheat genotypes in response to 1 d anoxia at 28oC, 24oC, 20oC and 15oC. Wheat seedlings grew at 15oC for 3.5 days and were then shifted to 28oC, 24oC, 20oC and 15oC for 0.5 day and then exposed to anoxia for 1 day at the according temperatures. The red colour with different intensities indicated significant depletion of metaboli…
Roots		28oC			24oC			20oC			15oC
	Metabolite	Calingiri	Ducula		Calingiri	Ducula		Calingiri	Ducula		Calingiri	Ducula
Amino Acids	Glutamine	0.05	0.02		0.08	0.02		0.54	0.54		0.45	0.41
	Aspartic acid	0.06	0.05		0.11	0.04		0.58	0.51		0.44	0.25
	Glutamic acid	0.07	0.04		0.32	0.04		1.39	2.26		1.26	0.87
	Pyroglutamic acid	0.12	0.06		0.15	0.05		0.7	0.67		0.59	0.53
	Asparagine	0.14	0.06		0.42	0.02		1.73	1.45		1.51	1.11
	2-Aminoadipic acid	0.25	0.25		2.27	0.06		9.93	8.82		2.16	1.72
	Isoleucine	0.39	0.23		0.43	0.15		1.81	1.78		1.5	1.25
	Leucine	0.41	0.22		0.35	0.14		1.81	1.75		1.55	1.36
	Threonine	0.43	0.24		0.68	0.16		2.72	2.57		1.98	1.98
	Serine	0.46	0.21		0.25	0.31		0.76	0.75		0.74	0.28
	Beta-Alanine	0.5	0.3		0.93	0.13		4.28	3.96		3.39	2.64
	Valine	0.57	0.55		0.57	0.35		1.99	1.84		1.55	1.45
	Homoserine	1.11	0.98		0.8	0.79		2.07	2.37		2.29	1.53
	Phenylalanine	1.63	0.42		0.54	0.67		1.08	1.21		2.09	0.46
	Tyrosine	2.58	0.68		0.48	1.14		2.84	1.48		2.84	0.57
	Glycine	2.71	1.15		1.78	1		5.18	5.83		5.69	5
	Alanine	2.86	2.19		5.31	1.72		11.79	14.63		7.9	6.72
	Lysine	2.98	1.41		1.92	1.19		11.47	7.08		6.22	4.67
	Proline	3.96	1.92		2.12	3.27		3.68	4.81		4.6	1.78
	GABA	5.38	5.78		9.35	1.41		21.65	22.27		20.27	33.02
TCA	Malate	0.01	0.01		0.21	0.01		0.87	0.75		0.5	0.5
	Oxoglutarate	0.03	0.04		0.31	0.02		0.81	0.56		1.27	0.56
	Citrate	0.11	0.08		0.56	0.12		5.04	7.72		1.87	1.03
	Fumarate	0.18	0.14		0.39	0.04		1.1	0.69		1.02	0.78
	Succinate	1.1	1.2		0.67	0.25		1.43	1.3		1	1.02
Sugar and Sugar-P	Glucose 6-P	0.02	0.03		0.17	0.04		0.68	0.53		1.15	0.66
	Fructose 6-P	0.04	0.03		0.25	0.05		1.31	1.01		1.46	0.99
	Sucrose	0.08	0.1		0.17	0.12		0.91	0.71		0.55	0.72
	Fructose	0.08	0.11		0.2	0.16		0.24	0.28		0.6	0.46
	Glucose	0.78	0.28		0.68	0.49		0.96	1.16		0.96	1.09
Inorganic Ions and Gases	Phosphoric acid	0.11	0.07		0.32	0.05		1.45	1.47		1.09	1.53
Alcohols and Polyols	Glycerol	5.14	2.86		2.72	2.02		2.74	1.64		2.53	2.47
	Sorbitol	0.01	0.01		0.03	0.01		1.34	0.01		1.14	0.41
	Mannitol	0.36	0.1		0.41	0.27		1.07	0.75		1.13	0.87
	Ribitol	0.96	0.98		0.85	1.06		1.34	1.02		1.08	1
Carbohydrates	D-Galactose	0.65	0.2		1.2	0.39		1.02	0.79		1.1	0.88
	Trehalose	1.16	0.35		0.45	0.58		1.12	0.94		2.25	0.99
	D-Arabinose	1.32	0.39		0.86	2.14		1.64	0.75		2.13	0.69
	D-Mannose	0.75	0.28		0.79	0.51		1.1	0.96		0.86	0.76
	D-Xylose	1.31	0.31		1.19	1.96		1.54	0.84		2.03	0.76
	Gentiobiose	0.55	0.57		0.53	0.3		1.51	1.61		1.28	1.16
	D-Ribose	0.02	0.31		0.03	16.41		0.86	0.08		2.07	1.16
	D-Maltose	44.31	9.27		17.09	21.64		21.2	6.2		216.16	3.01
	Gluconolactone	1.1	0.9		0.49	1.09		1.12	0.6		1.33	0.65
Fatty Acids	Stearic acid	0.82	0.73		0.77	0.67		1.17	1		1.15	1.08
	Palmitic acid	2.48	2.48		1.57	1.99		1.92	1.33		1.32	1.51
	Mannose 6-phosphate	0.04	0.04		0.16	0.06		0.74	0.6		1.27	0.74
Hydroxy Acids	Glycolic acid	0.64	0.61		1.03	0.4		3.6	2.04		2.69	3.37
	Glyceric acid	0.09	0.12		0.33	0.07		1.68	1.51		1.31	1.46
	Threonic acid	0.19	0.13		0.21	0.03		0.81	0.91		0.67	0.75
	Gluconic acid	4.02	2.73		1.59	2.35		1.74	0.92		4.26	2.29
Polyamines	Putrescine	1.11	0.38		0.94	0.16		1.53	1.44		1.96	1.38
Cyclic Amines	Agmatine	1.17	0.36		0.95	0.17		1.53	1.44		1.96	1.4
Purines and Purine Derivatives	Adenine	0.23	0.12		0.46	0.09		1.57	0.71		1.67	1.71
Not Available	L-Iditol	1.97	1.84		2.27	1.59		2.76	3.19		4.17	4.31
	Turanose	20.05	4.51		9.89	8.48		9.37	5.38		44.91	2.23
Aromatic Acids	Benzoic acid	0.29	0.31		0.43	0.22		1.22	1.64		1.5	1.27
Amino Ketones	Urea	5.43	0.69		0.88	0.47		2.93	0.03		5.6	2.2
Acyl Phosphates	3-Phosphoglyceric acid	0.04	0.02		0.11	0.02		0.92	1.17		0.75	0.7
Unknown	[Pentasiloxane, dodecamethyl-, MS92, RI1152.7]	0.47	0.37		0.62	0.39		0.95	1.12		1.06	1.04
	[Phosphoric acid, bis(trimethylsilyl)monomethyl ester, MS91, RI1170.6, Putative but Unconfirmed]	0.17	0.11		0.29	0.07		1.03	1		1.29	0.99
	[Ethanolamine (3TMS), MS90, RI1265.4, Putative but Unconfirmed]	0.78	0.66		0.75	0.47		1.04	0.81		1.13	1.07
	[Unknown, RI1530.4]	0.42	0.35		1.03	0.28		1.71	2.6		1.79	1.18
	[D-Fructose, 3-O-[2,3,4,6-tetrakis-O-(trimethylsilyl)-D-glucopyranosyl]-1,4,5,6-tetrakis-O-(trimethylsilyl)-, MS81, RI2724.6]	1.73	0.3		0.45	1.11		1.45	0.91		4.02	0.91
	[beta-Sitosterol trimethylsilyl ether, MS86, Putative but Unconfirmed]	0.54	0.57		0.53	0.42		1.55	1.14		1.37	1.18
	[Gamma-hydroxybutyric acid (2TMS), MS89, RI1236.5, Putative but Unconfirmed]	3.2	2.99		7.06	1.97		11.24	12.61		8.97	17.8
	[Sedoheptulose methoxime (6TMS), MS84, RI2122.6]	0.29	0.25		1.08	0.32		2.32	3.63		2.57	4.84
	[Unknown, RI2744.6]	45.49	8.81		18.06	22.93		26.02	6.25		250.78	2.86
	[Campesterol (1TMS), MS95, Putative but Unconfirmed]	0.66	0.7		0.61	0.51		1.73	1.22		1.45	1.37
	[Silane, [[(3,24R)-ergost-5-en-3-yl]oxy]trimethyl-, MS88]	0.67	0.7		0.6	0.54		1.86	1.1		1.63	1.31
	[D-Fructose, 6-O-[2,3,4,6-tetrakis-O-(trimethylsilyl)-D-glucopyranosyl]-1,3,4,5-tetrakis-O-(trimethylsilyl)-, 79]	0.29	0.06		0.28	0.21		1.17	0.82		1.24	0.89
	[Inositol, scyllo- (6TMS), MS88, RI2078.2, Putative but Unconfirmed]	0.48	0.39		0.62	0.37		1.86	2.18		1.75	2.16
	[Unknown Putative Disaccharide, RI2823.3]	0.54	0.56		0.54	0.28		1.5	1.49		1.28	1.02
	[Unknown, RI1665.4]	0.2	0.08		0.15	0.06		0.57	0.62		0.56	0.48
	[Glycerol-3-phosphate (4TMS), MS93, RI1759.6, Putative but Unconfirmed]	0.41	0.38		1.45	0.18		3.42	3.36		2.2	4.88
	[Cyclopentasiloxane, decamethyl-, MS91, RI1116.2]	1.78	1		1.73	1		0.97	1.17		0.93	1.38
	[Sedoheptulose methoxime (6TMS), MS86, RI2116.9]	0.37	0.33		1.31	0.35		2.15	2.24		2.38	2.96
	[Maltose methoxime (8TMS) EZ Peak 1, MS92, RI2717.6]	26.94	7.94		16.42	9.52		19.06	7.02		161.93	4.71
	[Unknown Probable Disaccharide, RI2748.9]	36.15	8.37		17.43	19.59		24.33	6.11		226.07	3.37
	[Lactic acid (2TMS), MS95, RI1028.1, Putative but Unconfirmed]	19.4	17.84		23.54	3.44		54.76	40.78		99.22	132.3
	[Uric acid (4TMS), MS81, RI2094.8, Putative but Unconfirmed]	23.21	25.36		38.04	2.01		182.28	228.11		328.19	222.33
	[Unknown Possibly Indole Related, RI1516.1]	0.91	0.77		0.82	0.61		1.09	1.34		1.11	1.35
	[Hydroxylamine (3TMS), MS98, RI1091.5, Putative but Unconfirmed]	1.62	1.77		1.2	1.92		1.13	0.94		1.24	1.05
	[9,12-Octadecadienoic acid (Z,Z)-, trimethylsilyl ester, MS92, RI2208.2]	0.73	0.44		0.61	0.46		1.61	1.14		1.22	1.24
	[Oleic acid, trimethylsilyl ester, MS89, RI2214.4]	3.01	2.19		1.62	2.21		3.48	1.56		2.04	1.8
	[Unknown, RI2773.8]	11.74	2.22		2.45	11.82		3.54	2.51		9.68	1.71
	[Unknown, RI2555.7]	3.39	2.13		1.44	0.88		5.45	4.4		3.13	2.91
	[Cyclooctasiloxane, hexadecamethyl-, MS87, RI1626.6]	1.3	1.22		1.08	1.18		3.92	1.27		4.47	1.39
	[2-Keto-l-gluconic acid, penta(O-trimethylsilyl)-, MS81, RI1747.6]	0.16	0.14		0.36	0.07		1.27	1.35		1.13	1.06
	[Oleamide (1TMS), MS82, RI2428.8]	0.27	0.5		0.52	0.35		3.15	1.83		1.95	2.51
	[Galactonic acid (6TMS), MS90, RI1980.7]	3.41	2.44		1.35	2		1.69	0.8		4.29	1.94
	[Gluconic acid, 2-methoxime, tetra(trimethylsilyl)-, trimethylsilyl ester, MS89, RI1647.4]	0.44	0.43		0.3	0.41		2.2	2.06		2.67	1.95
	[Arabinofuranose, 1,2,3,5-tetrakis-O-(trimethylsilyl)-, MS75, RI1777.7]	0.25	0.22		0.43	0.19		1.07	1.16		1.25	1.16
	[Unknown Disaccharide, RI2532.7]	0.07	0.08		0.19	0.05		1.05	0.95		0.99	0.95
	[Unknown, RI2656.2]	0.48	0.35		0.33	0.62		1.67	1.22		1.26	1.03
