# Supplementary material for: Temperature-dependent metabolic adaptation of Triticum aestivum seedlings to anoxia
Source: Sci Rep. 2018 Apr 18;8:6151. doi: 10.1038/s41598-018-24419-7 (PMC5906562; doi:10.1038/s41598-018-24419-7)
Supplement: Supplementary file 3 — Supporting Dataset1-4 [file 41598_2018_24419_MOESM3_ESM.xlsx]

## Sheet: Dataset1
Dataset1: Metabolite abundance in coleoptiles of five wheat genotypes with 5 replicates before and after 1 d anoxia treatment at 15oC or 28oC based on GC-MS peak areas. Wheat seedlings grew at 15oC or 28oC for 4 days before 1 day anoxic treatment at 15oC or 28oC. Five genotypes are Ducula, SARC, Spear, Carnamah and Calingiri. Air: before anoxic treatment. N2: after 24 hours anoxic treatment.
Coleoptiles			Data File:	51.PEAKLIST	52.PEAKLIST	53.PEAKLIST	54.PEAKLIST	55.PEAKLIST	56.PEAKLIST	57.PEAKLIST	58.PEAKLIST	59.PEAKLIST	60.PEAKLIST	61.PEAKLIST	62.PEAKLIST	63.PEAKLIST	64.PEAKLIST	65.PEAKLIST	66.PEAKLIST	67.PEAKLIST	68.PEAKLIST	69.PEAKLIST	70.PEAKLIST	71.PEAKLIST	72.PEAKLIST	73.PEAKLIST	74.PEAKLIST	75.PEAKLIST	76.PEAKLIST	77.PEAKLIST	78.PEAKLIST	79.PEAKLIST	80.PEAKLIST	81.PEAKLIST	82.PEAKLIST	83.PEAKLIST	84.PEAKLIST	85.PEAKLIST	87.PEAKLIST	88.PEAKLIST	89.PEAKLIST	90.PEAKLIST	91.PEAKLIST	92.PEAKLIST	93.PEAKLIST	94.PEAKLIST	95.PEAKLIST	96.PEAKLIST	97.PEAKLIST
			Genotype /Treatment	Ducula15C-Air	Ducula15C-Air	Ducula15C-Air	Ducula15C-Air	Ducula15C-Air	Ducula15C-N2	Ducula15C-N2	Ducula15C-N2	Ducula15C-N2	Ducula15C-N2	SARC15C-Air	SARC15C-Air	SARC15C-Air	SARC15C-Air	SARC15C-Air	SARC15C-N2	SARC15C-N2	SARC15C-N2	SARC15C-N2	SARC15C-N2	Spear15C-Air	Spear15C-Air	Spear15C-Air	Spear15C-Air	Spear15C-Air	Spear15C-N2	Spear15C-N2	Spear15C-N2	Spear15C-N2	Spear15C-N2	Carnamah15C-Air	Carnamah15C-Air	Carnamah15C-Air	Carnamah15C-Air	Carnamah15C-Air	Carnamah15C-N2	Carnamah15C-N2	Carnamah15C-N2	Carnamah15C-N2	Calingiri15C-Air	Calingiri15C-Air	Calingiri15C-Air	Calingiri15C-Air	Calingiri15C-Air	Calingiri15C-N2	Calingiri15C-N2
			Replicate:	1	2	3	4	5	1	2	3	4	5	1	2	3	4	5	1	2	3	4	5	1	2	3	4	5	1	2	3	4	5	1	2	3	4	5	1	2	3	4	1	2	3	4	5	1	2
	Average RT (min)	Average Retention Index (Kovats)	m/z
[L-Alanine, N-(trifluoroacetyl)-, trimethylsilyl ester, MS85, RI1044.6]	10.353	1047.3	242	252689	231053	192629	126821	88479.5	1.97331e+06	1.02073e+06	944771	1481250	2.17506e+06	294552	177071	570347	61885.7	174336	2.12144e+06	2294640	1.3798e+06	1.75618e+06	1.39217e+06	261345	246748	403145	169356	36777.8	985587	2.61721e+06	430458	1.02738e+06	2.66415e+06	365523	452372	476000	998353	447208	1.08253e+06	1.73729e+06	1.32048e+06	3.43662e+06	590952	453359	423590	254944	461278	1.74416e+06	1.65147e+06
Glycolic acid	10.369	1053.6	147	3.72639e+06	3.14045e+06	3.03503e+06	3.47578e+06	3.37053e+06	4.99551e+06	4.19591e+06	4.65495e+06	4105250	3.41556e+06	2.66799e+06	5.53564e+06	4.85493e+06	2.15657e+06	5.00062e+06	4.49568e+06	4554320	3.58993e+06	4.71264e+06	2.98453e+06	3.44351e+06	3.36663e+06	3.18008e+06	1.14907e+07	1.75604e+06	6.8738e+06	3.06255e+06	7.86856e+06	4.38586e+06	5.03596e+06	2.79756e+06	2.85237e+06	3.87413e+06	5.42141e+06	3.72136e+06	2.55418e+06	5.23019e+06	1.50635e+07	4.61531e+06	4.04119e+06	2.51427e+06	2.96826e+06	3.58483e+06	2343500	3.51212e+06	3.62321e+06
L-Alanine	11.092	1082	116	4.88889e+07	8.80439e+07	1.08607e+08	4.94328e+07	7.5633e+07	7.77321e+08	4.91524e+08	4.51115e+08	343797250	9.31939e+08	5.49269e+07	1.01074e+08	2.42733e+08	6.56918e+07	3.76309e+07	5.94011e+08	776722080	4.40168e+08	6.78292e+08	3.41099e+08	6.64401e+07	1.17803e+08	6.64113e+07	6.38712e+07	3.32966e+07	1.43817e+09	9.32358e+08	8.45528e+08	8.2156e+08	1.27464e+09	1.59053e+08	1.31793e+08	2.18067e+08	2.14686e+08	1.50947e+08	9.91977e+08	1.26836e+09	1.0044e+09	986345000	5.66098e+08	6.83148e+07	1.53858e+08	1.15119e+08	9.73006e+07	1.02277e+09	1.1341e+09
[Phosphonic acid, methyl-, bis(trimethylsilyl) ester, MS52, RI1091.2]	11.437	1093.8	332	9.42479e+06	8.99895e+06	5.17743e+06	5.5537e+06	7.07292e+06	4.78593e+06	9.51391e+06	5.87385e+06	11188125	8.13093e+06	8.44045e+06	3.85007e+06	5.94951e+06	6.73051e+06	5.43593e+06	3.84898e+06	5709440	3.37238e+06	4.77918e+06	7.11602e+06	3.17848e+06	4.20822e+06	9.14895e+06	4.15025e+06	4.00011e+06	3.48212e+06	6.74145e+06	3.83935e+06	4.92945e+06	3.61439e+06	3.01017e+06	4387500	5.50574e+06	1.06732e+07	7.66201e+06	7.38698e+06	4.77594e+06	5.26563e+06	9.07215e+06	4.77433e+06	5.06824e+06	5.57949e+06	5.95894e+06	6.21211e+06	8.34526e+06	5.80842e+06
[N-Trimethylsilyl-2-pyrrolidinone, MS88, RI1137.1]	12.37	1137.3	142	3.75807e+06	4.64782e+06	5.03503e+06	3.23954e+06	4.25117e+06	5.03593e+07	3.84654e+07	3.39846e+07	32913000	4.94682e+07	2.60828e+06	5.08493e+06	5.19549e+06	2.31343e+06	3.22912e+06	3.23127e+07	37550000	2.69424e+07	3.46745e+07	1.7292e+07	4.43351e+06	5.33313e+06	4.8129e+06	4.53599e+06	2.00156e+06	5.56989e+07	4.08113e+07	5.30067e+07	3.4475e+07	4.24065e+07	3.55756e+06	2.89897e+06	2.72542e+06	4.15471e+06	2.69422e+06	4.25803e+07	4.38597e+07	3.23062e+07	3.93561e+07	5.05976e+06	2.38405e+06	3.46467e+06	2.87161e+06	2.37033e+06	4.58588e+07	4.41482e+07
[Phosphoric acid, bis(trimethylsilyl)monomethyl ester, MS91, RI1170.6, Putative but Unconfirmed]	13.273	1172.7	241	1.57131e+08	7.83744e+07	6.80469e+07	2.54812e+07	5.6269e+07	4.03525e+07	8.46312e+07	5.21178e+07	78841875	59115000	7.49269e+07	3.60584e+07	101615625	8.58625e+07	5.23691e+07	4.83453e+07	58887280	4.82163e+07	1.85638e+07	5.79667e+07	2.48973e+07	2.12293e+07	1.2929e+07	2.79742e+07	3.97919e+07	8.53254e+07	9.30664e+07	6.83559e+07	9.46614e+07	1.02991e+08	9.60981e+07	1.26267e+08	1.12379e+08	9.87141e+07	9.96172e+07	1.00361e+08	9.98174e+07	8.02011e+07	9.07835e+07	1.14608e+08	1.24456e+08	1.19873e+08	92490000	7.43897e+07	8.34818e+07	9.45583e+07
L-Valine	14.224	1213.5	144	2.35504e+07	5.40437e+07	3.66089e+07	3.61899e+07	5.1197e+07	9.49782e+07	6.14004e+07	6.6399e+07	69239125	8.72622e+07	1.23589e+07	2.10264e+07	4.79732e+07	1.99563e+07	1.55822e+07	5.69934e+07	85697440	4.77168e+07	7.14615e+07	2.83968e+07	1.56095e+07	2.53759e+07	1.27845e+07	2.94102e+07	1.08449e+07	1.38986e+08	9.23571e+07	8.25595e+07	9.06485e+07	1.28054e+08	3.17712e+07	3.27403e+07	4.3097e+07	5.46135e+07	2.36077e+07	9.61109e+07	1.28471e+08	1.03017e+08	9.41102e+07	6.4212e+07	1.43489e+07	2.61897e+07	2.29387e+07	1.89541e+07	1.16831e+08	1.36886e+08
[Gamma-hydroxybutyric acid (2TMS), MS89, RI1236.5, Putative but Unconfirmed]	14.822	1239.2	147	931765	722406	607714	592139	573158	5.10653e+06	3.71027e+06	3.87954e+06	3849625	4030000	1.01313e+06	927143	1122500	569771	923717	4.21246e+06	5753440	4.01939e+06	4.25236e+06	2.01373e+06	763626	830736	860887	650644	417074	3.91827e+06	1.84606e+06	2.90804e+06	2.29034e+06	2.50842e+06	771860	642244	630903	1.04424e+06	866429	3.05797e+06	4.13981e+06	3.71862e+06	4650000	1.02448e+06	904198	673692	648222	541333	1.85328e+06	1.61311e+06
Benzoic acid	15.079	1255.9	179	1.67983e+06	1.12376e+06	960286	1.23162e+06	1.07304e+06	1.20331e+06	1.60991e+06	1.62018e+06	2508375	1.29833e+06	1.00007e+06	985500	1.11347e+06	919314	972655	1.29008e+06	1720400	700952	882182	1.09118e+06	801813	1.11472e+06	1.3196e+06	1.12921e+06	635444	881341	1.44745e+06	932092	1.3511e+06	870351	731628	1.0184e+06	1.39877e+06	1.82494e+06	1.32688e+06	965714	1.31535e+06	1.03838e+06	1.36485e+06	977810	1.02008e+06	953077	1.06344e+06	771389	1.43307e+06	968474
L-Serine	15.301	1262.6	132	4.7177e+07	7.67329e+07	4.20123e+07	3.11628e+07	3.96218e+07	3.51046e+07	2.63305e+07	3.0492e+07	24971000	6.74419e+07	2.64373e+07	3.31008e+07	7.81989e+07	5.16203e+07	2.83699e+07	2.61183e+07	37523920	1.47739e+07	2.90007e+07	4.35851e+06	1.35877e+07	2.08456e+07	1.37774e+07	2.22404e+07	1.55919e+07	3.94166e+07	3.54616e+07	2.60026e+07	2.22397e+07	3.5653e+07	2.64208e+07	3.64813e+07	4.86142e+07	5.79296e+07	4.5108e+07	4.78362e+07	4.72055e+07	3.03954e+07	4.19222e+07	6.97432e+07	1.93046e+07	3.62914e+07	2.17451e+07	1.97467e+07	5.81785e+07	6.03383e+07
[Ethanolamine (3TMS), MS90, RI1265.4, Putative but Unconfirmed]	15.473	1267.1	174	1.32087e+08	8.0405e+07	7.76371e+07	5.84305e+07	7.76017e+07	8.94027e+07	1.10966e+08	9.27283e+07	117205125	9.07511e+07	8.88589e+07	6.31602e+07	1.16561e+08	8.5731e+07	7.59375e+07	5.98566e+07	107401440	8.20712e+07	5.20715e+07	9.07158e+07	5.2747e+07	5.83891e+07	4.96853e+07	6.37362e+07	6.01246e+07	8.63184e+07	1.14853e+08	6.41667e+07	1.25438e+08	1.11522e+08	1.01423e+08	1.05731e+08	1.07158e+08	1.06499e+08	9.46534e+07	76580000	1.0951e+08	8.57577e+07	9.69615e+07	1.3684e+08	1.28223e+08	1.22475e+08	1.00667e+08	9.41157e+07	9.03533e+07	1.04854e+08
L-Leucine	15.655	1274.9	158	6.89832e+06	1.17328e+07	8.80949e+06	1.80744e+07	2.45468e+07	4.47001e+07	3.08485e+07	3.12555e+07	28967500	5.11433e+07	3.00388e+06	6.46629e+06	1.12867e+07	7.35166e+06	4.57903e+06	2.89773e+07	45235440	2.55595e+07	4.07714e+07	1.50939e+07	5.12953e+06	7.27178e+06	5.33565e+06	9.63822e+06	2.46696e+06	8.39775e+07	5.68213e+07	4.11825e+07	4.48035e+07	7.3895e+07	9.28244e+06	6.46724e+06	8.7911e+06	1.16079e+07	4.36818e+06	6.32223e+07	7.12637e+07	5.12614e+07	4.34937e+07	2.06249e+07	3.13252e+06	5.56595e+06	5.58222e+06	4.11189e+06	5.96867e+07	8.79455e+07
Phosphoric acid	15.698	1276.8	314	1.2433e+08	1.21948e+08	1.14231e+08	1.27961e+08	1.6282e+08	1.83617e+08	1.01616e+08	1.04182e+08	105709250	1.71327e+08	9.55946e+07	1.84598e+08	1.56812e+08	1.45523e+08	1.75936e+08	1.81563e+08	185579840	1.67415e+08	2.15475e+08	1.58857e+08	2.73648e+08	1.94591e+08	1.99267e+08	2.36754e+08	1.83599e+08	2.70994e+08	1.90097e+08	2.14223e+08	1.77536e+08	2.72039e+08	1.96478e+08	1.33885e+08	1.41538e+08	1.8304e+08	1.68164e+08	1.66765e+08	1.74597e+08	1.40218e+08	1.89022e+08	2.39111e+08	1.54658e+08	1.50857e+08	1.46978e+08	1.24417e+08	1.93589e+08	1.91149e+08
L-Isoleucine	16.173	1297.2	158	7.08151e+06	1.66794e+07	1.08966e+07	1.30242e+07	2.15882e+07	3.34791e+07	2.19301e+07	2.46228e+07	25450375	3.7848e+07	3.32828e+06	6.73629e+06	14371250	9.40731e+06	5.27239e+06	1.95721e+07	31685680	1.81272e+07	2.91212e+07	1.01543e+07	4.79187e+06	7.53387e+06	4.46185e+06	1.05682e+07	2.88781e+06	5.40669e+07	3.75513e+07	26060000	2.9793e+07	4.80672e+07	8987500	7.75654e+06	1.03498e+07	1.11667e+07	6.32058e+06	4.13951e+07	4.81012e+07	3.48916e+07	3.25675e+07	2.07623e+07	4.41107e+06	7.64918e+06	7.76183e+06	5.95578e+06	4.42598e+07	6.18118e+07
L-Threonine	16.224	1299.3	219	3.45008e+06	6.44195e+06	4176400	3.02977e+06	4.99234e+06	1.16039e+07	9.75436e+06	1.02099e+07	9201000	1.40427e+07	1.85276e+06	2.54829e+06	7.26146e+06	4356800	1.67894e+06	1.02788e+07	16616960	7.35626e+06	1.06221e+07	5750000	1.57503e+06	2.60006e+06	1.52129e+06	3.12297e+06	1.30989e+06	1.78968e+07	1.54741e+07	1.36347e+07	1.38754e+07	1.61726e+07	3.36581e+06	3.73045e+06	5.54619e+06	6.38388e+06	4.68383e+06	1.63548e+07	1.73035e+07	1.53522e+07	1.53658e+07	1.5038e+07	2.66885e+06	5.03846e+06	1.58289e+06	3.13528e+06	2.43466e+07	2.30607e+07
L-Proline	16.228	1303.1	142	2.6037e+06	5.71571e+06	1.14286e+07	529133	1.20152e+06	3.66474e+07	2.08976e+07	2.07357e+07	25716625	4.3139e+07	750896	1.32414e+06	9.11771e+06	480514	220354	1.96026e+07	17767200	1.06426e+07	2.24248e+07	2.95217e+06	919415	1.68067e+06	1.08484e+06	663762	462630	6.8452e+07	3.12848e+07	3.33658e+07	2.73621e+07	5.2125e+07	5.00122e+06	4.37827e+06	6.69548e+06	1.16382e+07	2.36455e+06	4.27529e+07	4.3805e+07	3.38168e+07	2.33949e+07	2.57455e+07	543588	2.11759e+06	1.62022e+06	1.18294e+06	3.55875e+07	6.05918e+07
Nicotinic acid	16.278	1305	180	360504	447218	210457	258960	975965	310508	446636	260917	115250	1.05043e+06	94701.5	303214	396042	124057	77787.6	116186	320880	94761.9	105545	280000	29941.5	979080	241532	1.07134e+06	794741	470894	918424	480850	158345	280585	45290.7	265577	267226	207412	535195	337088	374323	388443	536308	489238	234809	373538	425278	315556	294526	384158
Glycine	16.425	1310.4	248	9.94958e+06	1.95075e+07	9.96537e+06	1.06239e+07	1.12189e+07	5.37949e+07	4.47039e+07	4.36443e+07	41841500	6.16712e+07	6.7509e+06	9.83236e+06	1.70866e+07	1.01693e+07	9.30159e+06	6.19655e+07	90832000	4.84858e+07	5.84071e+07	4.1359e+07	6.87439e+06	1.06654e+07	7.42194e+06	8.37475e+06	4.14115e+06	5.2254e+07	4.72615e+07	4.2318e+07	3.45143e+07	5.35018e+07	8.74744e+06	7.61045e+06	1.52088e+07	1.50931e+07	1.01904e+07	6.60921e+07	8.01694e+07	6.27542e+07	66681000	1.93443e+07	7.80481e+06	7.79477e+06	7.09672e+06	7.15956e+06	6.4139e+07	6.81065e+07
Succinic acid	16.744	1321.7	247	7.3221e+06	1.10128e+07	8.84434e+06	7.0163e+06	7.78737e+06	6.98059e+06	5.02309e+06	3.87367e+06	3384375	8.68142e+06	1.12534e+07	1.24451e+07	1.26568e+07	1.13062e+07	9.70673e+06	6.48161e+06	7195600	4.31918e+06	6.98582e+06	3.93292e+06	1.51473e+07	1.09929e+07	1.10746e+07	1.42218e+07	1.21804e+07	4.46654e+06	6.27436e+06	4.36464e+06	4.04745e+06	6.06152e+06	8.40355e+06	7.31724e+06	7.87129e+06	1.13564e+07	1.05425e+07	5.84962e+06	5.62761e+06	5.26275e+06	6.56223e+06	7.64843e+06	1.05915e+07	1.25524e+07	1.02291e+07	8.03622e+06	1.37026e+07	1.45039e+07
[Unknown, RI1335.8]	17.061	1337.8	285	9.20655e+06	7.72474e+06	6.59114e+06	5.85382e+06	6.68971e+06	9.68492e+06	9.87873e+06	1.05215e+07	12361875	5.64364e+06	6.80284e+06	7757000	7.26736e+06	4.99777e+06	9.68611e+06	8.16686e+06	7809040	7.29701e+06	9.80673e+06	5.65174e+06	5.90363e+06	6.44405e+06	7.33169e+06	5.76361e+06	2.94452e+06	6.47637e+06	6.15455e+06	7.94007e+06	7.56124e+06	7.25497e+06	5.92297e+06	6.45103e+06	6.97768e+06	1.14541e+07	6.01792e+06	4.85374e+06	7.75568e+06	6.89461e+06	7.04546e+06	5.06429e+06	5.95794e+06	4.59446e+06	5.67261e+06	4.82689e+06	7.54066e+06	6.07905e+06
Fumaric acid	17.602	1358.5	246	1.27084e+06	2.65902e+06	2.78806e+06	1.54786e+06	2.80485e+06	1.32746e+06	291364	471560	244375	916543	3.38672e+06	4.45236e+06	2.28653e+06	2.14029e+06	1.34301e+06	1.03814e+06	1829680	1.53524e+06	1.42145e+06	831242	4.92269e+06	4.66877e+06	4.37823e+06	6.79149e+06	2.83578e+06	2.16687e+06	2.64182e+06	706013	2.30759e+06	2.50678e+06	2.55407e+06	1.52494e+06	1.28084e+06	1.39529e+06	1.20851e+06	576429	1.64432e+06	670539	987923	5.89229e+06	1.95221e+06	3.14631e+06	1954000	1.33217e+06	1.37956e+06	2.18553e+06
Beta-Alanine	19.215	1430.1	248	2.02277e+06	2.20797e+06	1.24789e+06	2.02497e+06	2.00702e+06	1.48014e+07	9.38591e+06	1.15358e+07	6914875	1.96291e+07	980075	1.36514e+06	1.77264e+06	2.42183e+06	1.65929e+06	1.31263e+07	28237920	1.31027e+07	1.25696e+07	2.1719e+07	1.63719e+06	2.16202e+06	1.49677e+06	1.92703e+06	1.08944e+06	1.7292e+07	1.97138e+07	1.45125e+07	1.53394e+07	1.9104e+07	2.4943e+06	2.49904e+06	3.55948e+06	2.87129e+06	1.97662e+06	1.85957e+07	1.88459e+07	1.96517e+07	2.55074e+07	3.27395e+06	1.35092e+06	1.59749e+06	999056	1.18906e+06	1.85859e+07	1.65859e+07
[Unknown Possibly Indole Related, RI1448.6]	19.736	1451.8	350	2.27952e+07	1.80674e+07	1.72674e+07	9.07353e+06	1.41844e+07	1.48933e+07	2.28671e+07	1.8634e+07	25363625	8.68586e+06	1.29836e+07	1.54247e+07	1.44229e+07	9.54714e+06	1.03174e+07	1.00025e+07	11054640	8.29408e+06	1.15835e+07	1.01461e+07	9.05596e+06	1.53064e+07	1.45959e+07	1.18378e+07	6.29519e+06	1.32439e+07	8812000	1.40049e+07	1.41921e+07	9.79456e+06	7.19895e+06	1.1482e+07	1.15295e+07	1.56394e+07	7.8689e+06	8.69352e+06	1.40263e+07	1.06723e+07	8.81515e+06	1.06775e+07	9.57702e+06	1.06629e+07	1.42732e+07	8.02167e+06	1.68312e+07	1.58369e+07
L-Malic acid	20.553	1486.1	233	1.44696e+08	1.63768e+08	9.52615e+07	1.41099e+08	1.68705e+08	2.99426e+07	1.53878e+07	1.46651e+07	6864750	4.46524e+07	9.34211e+07	1.34298e+08	2.18748e+08	1.8789e+08	7.63449e+07	4.79953e+07	64343360	3.83555e+07	4.18076e+07	2.8962e+07	2.29533e+08	2.41628e+08	1.74418e+08	2.92643e+08	2.56346e+08	1.22456e+08	8.91846e+07	6.50752e+07	6.99014e+07	7.77992e+07	1.64506e+08	1.58534e+08	2.22245e+08	1.46442e+08	2.55912e+08	4.84638e+07	5.8505e+07	5.76475e+07	8.56009e+07	1.76026e+08	2.21774e+08	1.98713e+08	181840500	1.56357e+08	9.79661e+07	69947000
N-Acetylserine	20.972	1507.1	261	134706	207293	96571.4	69075.1	100936	560593	363818	234862	174875	694321	77313.4	112786	148194	179886	105664	514153	701280	322449	603909	290000	84912.3	89509.2	84758.1	154059	77000	2.61844e+06	963273	1.63176e+06	1.48717e+06	1.1917e+06	138721	99743.6	205871	273882	159091	742088	657161	836707	856000	463095	178473	248359	161278	108611	505328	412421
L-Methionine	21.149	1517	176	638235	684135	581771	317572	642982	1.02814e+06	814455	749633	470375	1.0608e+06	202388	755714	1.65035e+06	410400	466637	531271	1259280	694150	793364	643168	225029	298405	249113	186337	71740.7	5.69263e+06	973333	2.27314e+06	1.31931e+06	1.85977e+06	467791	792372	686065	504588	550844	1.15203e+06	1.70671e+06	1.03108e+06	1.10877e+06	1.24486e+06	292901	453026	415111	380222	2.19241e+06	2.05526e+06
L-Aspartic acid	21.21	1517.1	218	8.23824e+06	9.96323e+06	5.86857e+06	9.2763e+06	1.07491e+07	2.99661e+06	1.13482e+06	1.12248e+06	454250	2.06648e+06	1.35634e+06	5.75843e+06	3922500	8.58931e+06	6.7323e+06	803983	2220720	897551	1.45945e+06	1.18776e+06	1.75591e+06	4.01043e+06	983065	7.36203e+06	3.89326e+06	2.46765e+06	1.13812e+06	1.50673e+06	1.20359e+06	1.77491e+06	3.66872e+06	5.18942e+06	6.69626e+06	4250000	2.53494e+06	1.13231e+06	2.20794e+06	1.27425e+06	1.41015e+06	8624000	2.38794e+06	4.09092e+06	5.03983e+06	1.93456e+06	4.38861e+06	3.59484e+06
Pyroglutamic acid	21.251	1521.3	156	6.54901e+08	1.01522e+09	697708400	6.8569e+08	6.21062e+08	4.41766e+08	2.5027e+08	3.34514e+08	223985750	5.10979e+08	4.85312e+08	8.54897e+08	1.08899e+09	7.10486e+08	6.01517e+08	3.67523e+08	661929360	2.89718e+08	3.36423e+08	3.82878e+08	4.86302e+08	6.36097e+08	3.37101e+08	5.59187e+08	3.69065e+08	6.12519e+08	3.79594e+08	3.69248e+08	3.35802e+08	4.25066e+08	7.03428e+08	7.9307e+08	1.05139e+09	1.06028e+09	7.84405e+08	4.29033e+08	4.76207e+08	4.35274e+08	5.41653e+08	1.48682e+09	5.70847e+08	7.90526e+08	6.36957e+08	5.57857e+08	8.26387e+08	7.23921e+08
Gamma-Aminobutyric acid	21.365	1527.2	174	2.87687e+07	6.04416e+07	7.2087e+07	8.7276e+07	9.47505e+07	1.56873e+09	1192163000	1.1534e+09	1096106625	1.53416e+09	2.4301e+07	4.81097e+07	3.00488e+07	3.20486e+07	2.91476e+07	8.89148e+08	1274785280	8.14648e+08	1.04837e+09	4.90616e+08	7.26146e+07	1.1128e+08	1.01717e+08	1.03026e+08	3.83112e+07	1.19841e+09	1.29106e+09	1.08107e+09	1.10542e+09	1.27219e+09	4.87703e+07	2.36301e+07	2.03545e+07	3.85807e+07	1.68303e+07	1.34328e+09	1.44291e+09	1.15915e+09	1.29608e+09	4.64607e+07	1.99369e+07	2.79532e+07	1.67758e+07	1.70356e+07	1.37146e+09	1.26412e+09
[Unknown Probable Sugar or Sugar Derivative, RI1583.9]	22.304	1580.8	217	613950	580150	467429	982890	1.43678e+06	661864	342273	475688	405875	679568	462985	804571	706181	889886	1.37442e+06	617627	705520	800612	472455	1.18509e+06	850000	535828	553710	626089	730926	868771	639333	632353	543448	939181	661221	634359	655742	655529	859091	544505	771548	674072	861538	691190	769924	716103	493722	632389	606934	546842
[2-OH-glutaric acid (3TMS), MS91, RI1573.4, Putative but Unconfirmed]	22.325	1577.2	247	182689	152932	114400	111792	73859.6	2.54347e+06	1.70027e+06	1.50404e+06	1194750	2.08852e+06	169179	130071	280069	78228.6	64247.8	3.27237e+06	6165920	3.85483e+06	2.92282e+06	4.29745e+06	227018	183742	180887	140396	168852	1.68067e+06	739152	1.32235e+06	841310	943801	160640	174359	200839	246471	201494	878516	967032	891557	1.02577e+06	361095	208397	181128	173111	168333	2.26905e+06	1.53011e+06
Oxoglutaric acid	22.381	1580.2	198	488067	618571	1.82771e+06	207977	350468	104831	114273	251835	179750	133827	2.54127e+06	1.28486e+06	5.46472e+06	403143	324513	177797	512560	263605	100636	249317	1.51094e+06	3.53926e+06	2.95847e+06	1.49678e+06	1.19619e+06	1.08804e+06	558485	245359	720138	190292	1.24581e+06	1.84256e+06	1.88503e+06	1312000	5.22545e+06	114615	286258	211796	218615	5.17352e+06	3.13733e+06	4.48574e+06	2.40339e+06	3.28039e+06	216131	316105
Allantoin	23.028	1620.1	146	627479	851203	508057	501850	884152	1.28331e+06	1.11655e+06	972110	483000	931914	593134	693214	873819	715886	692832	581525	946240	478844	898273	1.14149e+06	369006	376871	453065	241931	205148	1.02168e+06	729091	925752	626069	897310	523605	623782	611032	750588	365584	943462	841871	600719	830769	5.49171e+06	1.2658e+06	3.91949e+06	1.48394e+06	1.16278e+06	5.61358e+06	5.88826e+06
L-Glutamic acid	23.188	1624.1	246	4.64739e+06	8.2682e+06	5.66851e+06	3.43191e+06	4.90216e+06	2.74475e+06	1.95355e+06	2.01752e+06	854500	3.76667e+06	1.92761e+06	5.18714e+06	7.59215e+06	5.56251e+06	2.38973e+06	661271	3279920	1.04925e+06	1.36409e+06	2.58528e+06	1.17754e+06	3.47479e+06	914758	3.53035e+06	1437000	5.04318e+06	1.94206e+06	2.34745e+06	1.95159e+06	2.19626e+06	3.54651e+06	6.50795e+06	8.65748e+06	4.00165e+06	4.50831e+06	2.78176e+06	3.45348e+06	3.09874e+06	3.40992e+06	20968000	2.19611e+06	6.64226e+06	6.40506e+06	3.97467e+06	7.93277e+06	7.67495e+06
L-Phenylalanine	23.27	1631.8	218	9.25824e+06	9.62677e+06	1.00486e+07	7.31578e+06	1.49343e+07	2.36049e+07	1.44771e+07	1.74194e+07	10318375	1.13043e+07	1.6603e+06	3.89186e+06	7255625	7.29737e+06	4.46673e+06	6.91814e+06	17699280	1.13635e+07	9.94273e+06	7.22224e+06	1.93912e+06	3.81215e+06	1.76524e+06	7.24391e+06	1.17278e+06	5.08327e+07	1.85276e+07	2.70954e+07	2.17806e+07	2.93812e+07	3.61169e+06	4.86231e+06	4.30226e+06	3.23929e+06	3.41188e+06	1.7288e+07	2.55812e+07	2.38116e+07	1.97904e+07	1.86242e+07	2.29527e+06	4.55415e+06	7.61694e+06	3.28083e+06	3.0673e+07	3.36313e+07
[Acetic acid, bis[(trimethylsilyl)oxyl]-, trimethylsilyl ester, MS59, RI1635.4]	23.455	1639.1	191	4.87008e+06	3.90444e+06	4.18297e+06	1.89631e+07	2.05631e+07	6.19136e+06	5.62755e+06	5.97844e+06	5003375	1.11205e+07	3.2994e+06	7.29521e+06	5.54222e+06	1.02507e+07	1.11381e+07	7.00839e+06	10460480	7.6132e+06	5.73873e+06	1.34043e+07	6.2483e+06	5.26319e+06	3.90056e+06	9.77025e+06	6.92052e+06	9.66525e+06	8.78242e+06	6.59817e+06	7.82055e+06	9.95497e+06	6.68541e+06	5.21295e+06	5.89503e+06	5.31459e+06	7.15279e+06	7.65527e+06	1.04197e+07	1.01263e+07	9.64915e+06	4.24471e+06	3.77511e+06	3.90369e+06	3.21739e+06	2.92639e+06	5.4062e+06	9.03053e+06
[Gluconic acid, 2-methoxime, tetra(trimethylsilyl)-, trimethylsilyl ester, MS89, RI1647.4]	23.681	1651	204	1.17031e+07	9.33113e+06	9.35189e+06	2.73506e+07	3.09315e+07	2.48665e+07	9.64891e+06	8.91743e+06	10156125	2.49014e+07	7.18828e+06	1.52474e+07	9.73611e+06	2.39879e+07	2.81972e+07	2.8034e+07	17647680	2.7731e+07	24271000	2.85306e+07	1.65913e+07	8.81202e+06	7.57234e+06	1.36658e+07	1.16851e+07	2.29735e+07	1.93927e+07	1.58351e+07	1.27591e+07	3.13647e+07	1.72428e+07	1.13779e+07	1.07045e+07	1.03845e+07	1.35362e+07	1.91813e+07	1.90377e+07	1.70947e+07	18970000	7.78395e+06	7.0226e+06	9.79385e+06	5.40589e+06	5530500	1.50649e+07	1.97709e+07
D-Arabinose	23.753	1660.2	217	1.07924e+06	1.21391e+06	1.24783e+06	2.31711e+06	2.01977e+06	1.56907e+06	1.12445e+06	1.19239e+06	1121500	1.52988e+06	937015	1820000	1615000	1.70874e+06	2.28876e+06	2.48559e+06	1806160	1.89755e+06	1.94491e+06	1.59273e+06	1.62105e+06	1.3889e+06	960000	2.15817e+06	1.10615e+06	1.30536e+06	1.48842e+06	1.19608e+06	1.35152e+06	1.79012e+06	1.69145e+06	1.02308e+06	1.41981e+06	1.59271e+06	1.6863e+06	1.04291e+06	1.82445e+06	1.91964e+06	1.35523e+06	1.53138e+06	1.19916e+06	1.05333e+06	1012500	1.05144e+06	1.01905e+06	1.64111e+06
L-Homoserine	24.042	1673.5	290	6.06176e+06	5.13744e+06	4.56697e+06	6.30769e+06	7.47825e+06	3.33041e+07	2.36814e+07	2.51194e+07	20066750	2.10446e+07	2.47216e+07	2.96979e+07	27385000	2.14855e+07	3.67124e+07	2.26844e+07	30463280	14850000	2.99958e+07	1.84482e+07	2.53391e+07	5.70638e+06	4.07595e+07	2.40345e+07	1.01525e+07	2.53299e+07	2.01864e+07	2.54867e+07	1.09671e+07	7.80099e+06	2.19012e+07	7.82756e+06	8.38806e+06	4.62867e+07	2.47282e+07	6.39846e+06	5.10329e+06	1.50722e+07	2.69352e+07	1.07241e+07	3.61019e+07	1.09212e+07	1.48142e+07	1.33061e+07	2.76092e+07	2.48741e+07
L-Asparagine	24.123	1675.6	188	1.83111e+07	2.32613e+07	5.48211e+06	3.86818e+07	5.02224e+07	1.14955e+07	4.73518e+06	4.09477e+06	876125	2.03878e+07	585075	2.09171e+06	1.31278e+06	3.04213e+07	9.61602e+06	212542	658480	271565	314636	9.01155e+06	212632	1.02951e+06	71774.2	5.76064e+06	900704	1.77168e+06	583939	905490	311931	459532	2.17494e+06	3.53237e+06	6.94813e+06	779412	4.45006e+06	2.28269e+06	2.65342e+06	5.47395e+06	4.51477e+06	5.60067e+06	1.29435e+06	3.47133e+06	6921500	1890000	4.96117e+06	3.49547e+06
Glucosan	24.701	1710.1	333	183025	306090	72628.6	33121.4	123275	216780	140818	57981.7	46000	112901	103284	141214	95555.6	164571	317965	1.38737e+06	112240	258844	142091	190807	145088	42760.7	116613	51188.1	118259	301788	116667	297516	92275.9	306491	179942	165256	94193.5	106000	138896	181319	95677.4	108563	263231	89095.2	158168	165282	153278	68944.4	121825	90473.7
[Glycerol-2-phosphate (4TMS), MS81, RI1723.5]	25.108	1727.5	299	2.78555e+06	5.74459e+06	4.11429e+06	3.60503e+06	3.9686e+06	6.5639e+06	3.22282e+06	3.65046e+06	3162625	7.13272e+06	2.02157e+06	3.70336e+06	3.6266e+06	3.65177e+06	3.49611e+06	4.11941e+06	4521920	3.36565e+06	3.28264e+06	3.58963e+06	3.4893e+06	3.8416e+06	3.5896e+06	3.74614e+06	3.3607e+06	5.64207e+06	3.31145e+06	5.35542e+06	3.41903e+06	4.67497e+06	3.66023e+06	3.21269e+06	5.04181e+06	3.76647e+06	3.82584e+06	4.8206e+06	3.57335e+06	4.18455e+06	4.68438e+06	4.95181e+06	3.06382e+06	3.92174e+06	4.23928e+06	2.49267e+06	5.20328e+06	5.00332e+06
Agmatine	25.268	1738.4	174	2.76285e+07	2.31614e+07	3.02837e+07	1.57002e+07	2.14631e+07	6.83292e+07	4.74169e+07	6.83809e+07	69155875	6.4897e+07	1.40249e+07	2.15424e+07	2.57824e+07	2.17587e+07	2.6857e+07	6.6506e+07	65523920	5.11618e+07	6.26964e+07	4.41575e+07	2.79885e+07	3.22408e+07	2.4256e+07	2.69688e+07	1.33837e+07	6.66786e+07	5.87418e+07	6.22914e+07	5.63886e+07	9.12088e+07	1.56709e+07	1.48563e+07	1.77841e+07	1.93136e+07	1.70471e+07	4.32699e+07	7.36386e+07	6.77269e+07	6.11285e+07	2.75352e+07	1.41189e+07	2.10207e+07	1.86054e+07	1.65252e+07	4.35515e+07	64333000
Putrescine	25.273	1737.9	214	3.41933e+06	2.97128e+06	3.37429e+06	1.65555e+06	2.26725e+06	7.36525e+06	5.15664e+06	7.48101e+06	7267000	7.08951e+06	1.77746e+06	2.27379e+06	2.75479e+06	2.17669e+06	3.01354e+06	7.36127e+06	7056480	5.68973e+06	6.90082e+06	4.86398e+06	3.04018e+06	3.40558e+06	2.97145e+06	3.46673e+06	1.4233e+06	7.40469e+06	6.66539e+06	6.82948e+06	6.10379e+06	9.96322e+06	1.59244e+06	2.05891e+06	2.30923e+06	1.75859e+06	1.85818e+06	4.67604e+06	8.04865e+06	7.70832e+06	6.76138e+06	3.47495e+06	1.57321e+06	2.40913e+06	1.96722e+06	2.15117e+06	4.98613e+06	7.12074e+06
[2-Keto-l-gluconic acid, penta(O-trimethylsilyl)-, MS81, RI1747.6]	25.542	1751.1	333	2.91479e+06	3.01331e+06	2.52457e+06	3.44566e+06	3.96912e+06	2.78949e+06	2.10982e+06	1.8089e+06	1433375	2.83043e+06	1.76806e+06	3.12114e+06	2.94965e+06	3.40823e+06	3.38611e+06	2.00703e+06	2978880	2.23497e+06	1.75018e+06	3.11988e+06	2.95754e+06	2.95233e+06	2.22581e+06	2.90079e+06	2.5107e+06	2.97162e+06	2.5177e+06	2.39699e+06	2.26903e+06	2.92591e+06	2.89128e+06	2.68628e+06	3.10832e+06	3.36447e+06	4.01851e+06	2.44115e+06	2.9729e+06	3.3797e+06	2.81415e+06	4.92133e+06	3.39397e+06	3.15549e+06	3.87678e+06	3.42639e+06	2.74752e+06	3467000
cis-Aconitic acid	25.589	1754.4	229	1.03538e+08	8.58832e+07	4.18075e+07	6.86774e+07	8.07863e+07	4.95468e+07	3.28267e+07	4.5718e+07	11487625	7.93413e+07	4.47012e+07	5.37034e+07	48396875	6.67535e+07	5.19727e+07	2.60023e+07	55478080	2.58765e+07	2.53756e+07	9.50335e+07	5.85325e+07	1.10795e+08	7.84269e+07	7.36206e+07	7.72497e+07	5.1517e+07	5.82845e+07	6.66833e+07	5.59367e+07	4.57431e+07	5.06244e+07	4.34094e+07	7.65613e+07	3.39866e+07	8.5919e+07	3.79938e+07	4.59265e+07	4.70853e+07	4.59276e+07	2.12303e+07	6.04484e+07	3.49017e+07	50306500	3.22707e+07	2.79758e+07	1.51089e+07
[Glycerol-3-phosphate (4TMS), MS93, RI1759.6, Putative but Unconfirmed]	25.772	1763.4	299	2.4969e+07	3.93745e+07	2.93142e+07	2.8836e+07	3.12493e+07	5.76215e+07	2.67743e+07	2.85017e+07	21682875	5.41402e+07	1.62913e+07	2.77822e+07	3.32137e+07	3.15663e+07	2.98216e+07	3.74981e+07	37901760	3.05287e+07	3.07834e+07	3.08643e+07	3.23074e+07	3.45413e+07	2.76938e+07	3.02025e+07	2.45147e+07	3.9996e+07	2.82448e+07	3.84304e+07	2.35873e+07	4.07365e+07	3.07026e+07	2.72154e+07	3.51939e+07	2.80233e+07	2.85431e+07	4.29645e+07	3.16945e+07	3.69947e+07	34042000	34627000	2.74196e+07	2.75071e+07	3.02732e+07	20655000	4.06958e+07	4.32553e+07
[Arabinofuranose, 1,2,3,5-tetrakis-O-(trimethylsilyl)-, MS75, RI1777.7]	25.793	1774.6	217	7.46911e+07	7.38815e+07	4.21063e+07	6.38894e+07	6.02349e+07	4.4991e+07	4.72947e+07	3.67269e+07	35706000	4.27812e+07	3.64502e+07	5.93354e+07	9.02747e+07	6.70701e+07	1.00705e+08	5.63491e+07	58620480	5.00943e+07	4.90904e+07	4.92972e+07	6.09079e+07	4.4709e+07	4.51706e+07	5.42859e+07	4.88169e+07	1.0953e+08	5.71498e+07	1.1404e+08	5.66366e+07	7.82584e+07	8.35709e+07	9.56567e+07	8.57721e+07	8.65689e+07	1.29729e+08	7.12409e+07	5.78845e+07	7.27041e+07	9.39308e+07	5.41019e+07	8.84073e+07	7.77928e+07	7.90781e+07	6.20007e+07	6.66466e+07	45980000
[D-Ribofuranose, 1,2,3,5-tetrakis-O-(trimethylsilyl)-, MS83, RI1764]	25.816	1767.1	217	1.09586e+08	8.60025e+07	4.58402e+07	7.23102e+07	6.78809e+07	3.57349e+07	4.97055e+07	3.20343e+07	36456250	4.47561e+07	3.4093e+07	5.38696e+07	1.33636e+08	7.72269e+07	1.05028e+08	6.2187e+07	57236800	4.63399e+07	4.45695e+07	5.42314e+07	5.58944e+07	4.16165e+07	4.4067e+07	5.2761e+07	5.42687e+07	1.29771e+08	7.07984e+07	1.553e+08	7.4491e+07	8.83974e+07	1.01552e+08	1.25356e+08	1.46359e+08	1.23451e+08	2.17781e+08	9.09463e+07	6.83046e+07	1.29466e+08	119936000	70783000	1.17905e+08	1.01928e+08	1.22911e+08	9.51229e+07	8.64851e+07	6.17712e+07
L-Glutamine	26.021	1777.3	156	4.27876e+07	1.52861e+08	68119600	1.22104e+08	1.56811e+08	8.42458e+06	5.73282e+06	5.15046e+06	4504375	3.77628e+07	1.66004e+07	37731500	2.44453e+07	9.10479e+07	3.09412e+07	766441	1083200	592245	1.22891e+06	758075	2.76421e+06	5.00368e+06	1.95589e+06	3.46443e+07	1.59757e+07	1.57838e+06	1.10176e+06	1.1185e+06	733241	1.04772e+06	1.92108e+07	3.73997e+07	4.72991e+07	9.44212e+06	3.26827e+07	2.95385e+06	2.94787e+06	2.93599e+06	3.39038e+06	5.34256e+07	6.24908e+06	3.17388e+07	42170000	1.33208e+07	5.99263e+06	3.85358e+06
3-Phosphoglyceric acid	26.567	1806.3	357	836218	772481	622114	412543	647427	371186	164364	122844	123625	489691	588806	1.08629e+06	2.50806e+06	967314	691593	298475	371120	306463	343364	373602	1.38871e+06	1.01178e+06	680081	871980	693593	964860	428303	492876	221034	663450	1.53622e+06	887692	2.07219e+06	1.47871e+06	4.13442e+06	645659	588516	462335	553846	3608000	1.44015e+06	2.26641e+06	1.98106e+06	1.87839e+06	781971	1.01495e+06
Citric acid	26.755	1817.3	465	3.42313e+07	3.04747e+07	19264800	1.63369e+07	2.19042e+07	1.00114e+07	5.26555e+06	7.67505e+06	2526750	1.20424e+07	1.47751e+07	1.98017e+07	2.9174e+07	2.20109e+07	1.14999e+07	6.82373e+06	10702480	8.10136e+06	6.00136e+06	6.36894e+06	3.12898e+07	4.32469e+07	3.43896e+07	3.2379e+07	2.41049e+07	2.09311e+07	1.97529e+07	1.7199e+07	14858000	1.7512e+07	2.57518e+07	2.55651e+07	3.14995e+07	2.45261e+07	3.44212e+07	8.28027e+06	1.01333e+07	1.19625e+07	1.27594e+07	3.91168e+07	4.15674e+07	3.37716e+07	3.33971e+07	3.11579e+07	2.11364e+07	1.75488e+07
L-Arginine	26.905	1824.8	256	217143	447068	294400	459075	571462	612712	353000	334128	404250	547593	179851	371643	581181	418857	223540	115932	347680	221905	271545	353665	212281	226748	122339	300000	124519	622793	442121	517451	234000	500234	228953	273205	304387	256235	265974	516758	599548	661497	513077	993476	191603	330462	266056	182889	764088	1.38395e+06
[Tetradecanoic acid (1TMS), MS93, RI1849.4, Putative but Unconfirmed]	27.319	1850.7	285	1.17866e+06	1.25556e+06	574114	701676	1.14456e+06	1.17229e+06	777091	1.41633e+06	1484375	1.1229e+06	907164	692929	691806	1.10383e+06	2.08726e+06	1.34763e+06	1255360	1.15367e+06	855909	1.16758e+06	795965	744908	1.09306e+06	457475	605926	931453	1.48739e+06	878693	834483	918772	1.15145e+06	922949	1.14832e+06	1.76294e+06	802532	791813	1.04258e+06	987365	1.70385e+06	586667	1.24885e+06	957026	856500	623167	727664	446526
[Unknown Probable Sugar, RI1855.4]	27.483	1856	422	783613	866692	1.10011e+06	1.14491e+06	710526	192627	222364	205413	131750	308951	654030	1.10764e+06	1.70451e+06	753771	776460	295085	706560	158299	158909	316460	809357	2.25245e+06	832339	1.6745e+06	820444	279218	456242	342222	758897	243333	653663	618141	1.27148e+06	1.13424e+06	1.82571e+06	179121	773355	564551	556769	1.52433e+06	1.60153e+06	1.51672e+06	1.14606e+06	947111	397153	295579
D-Fructose	27.621	1865.1	364	1.02828e+08	7.21083e+07	9.19166e+07	3.65217e+08	3.82923e+08	1.66001e+08	1.05588e+08	1.45335e+08	122167125	2.33242e+08	7.64013e+07	1.6894e+08	1.17996e+08	2.54799e+08	2.708e+08	2.03836e+08	235387440	2.11104e+08	1.6304e+08	2.83509e+08	1.4777e+08	1.22466e+08	8.97547e+07	1.97216e+08	1.42779e+08	2.26427e+08	1.88602e+08	1.61995e+08	1.79773e+08	2.44013e+08	1.52899e+08	1.15814e+08	1.5044e+08	1.30935e+08	1.76377e+08	160700000	2.34155e+08	2.15229e+08	2.10696e+08	7.8928e+07	8.28984e+07	7.75405e+07	62067000	6.65539e+07	1.14772e+08	1.79584e+08
Adenine	27.695	1868.5	264	8.58597e+06	2.44235e+07	1.91015e+07	3.28638e+07	4.11149e+07	1.30646e+07	1.40583e+07	1.25763e+07	4209000	1.32409e+07	9.66463e+06	2.61791e+07	2.56951e+06	2.06926e+07	1.3516e+07	68813.6	14539520	3.89082e+06	6.41264e+06	1.35955e+07	1.47233e+07	2.57256e+07	1.90539e+07	3.61592e+07	2.11243e+07	7.78263e+06	8.14636e+06	3.60765e+06	8.7491e+06	6.7638e+06	7.8289e+06	6.95013e+06	4.01471e+06	1.18953e+06	4.36636e+06	2.82923e+06	7950000	4.50719e+06	4.95669e+06	5.06438e+06	8.04473e+06	5.98133e+06	4818000	1.91028e+06	1.94905e+06	2.84195e+06
Gluconolactone	27.897	1878.4	129	3.69126e+06	3.64684e+06	2.11097e+06	2.02994e+06	7.51749e+06	2.43186e+06	2.17273e+06	1.72394e+06	1749750	2.1371e+06	1.47269e+06	2138000	6.79701e+06	1.94034e+06	2.85274e+06	3.38008e+06	3296160	1.69687e+06	2.14327e+06	2.3277e+06	2.25222e+06	1.91233e+06	1.56839e+06	2.38995e+06	2031000	5.60346e+06	3.61558e+06	5.83373e+06	4.3749e+06	4.26392e+06	4.09971e+06	5.68026e+06	7.08284e+06	4.98576e+06	1.00651e+07	5.31973e+06	3.05484e+06	6.86695e+06	6.99546e+06	7.08924e+06	5.41038e+06	2.30908e+06	4.80461e+06	4.13572e+06	3.2746e+06	2.81232e+06
D-Glucose	27.9	1880.7	160	1.17059e+06	1.22346e+06	1417600	2.07312e+06	2.49398e+06	1.47754e+06	4.84046e+08	2.32495e+06	612290750	2.61704e+06	941940	2.32607e+06	2.40993e+06	1822400	1.95168e+06	1.88525e+06	2698080	2.00449e+06	1.67764e+06	3.66745e+06	1.67977e+06	1.61147e+06	1.50347e+06	1.91782e+06	1.43004e+06	2.28128e+06	2.37061e+06	1.94124e+06	2.06366e+06	2.9548e+06	1.84541e+06	1.29667e+06	1.68645e+06	2.22812e+06	1.76149e+06	1.61104e+06	2.86219e+06	2.60024e+06	2.17977e+06	2.26167e+06	1.39679e+06	2.17749e+06	1.40267e+06	1215000	4.04743e+08	3.76432e+06
D-Mannose	28.024	1886.9	319	2.85649e+09	2.28067e+09	2.93687e+09	3.86049e+09	4.15536e+09	2.35903e+09	1330795000	2.48533e+09	1682583250	3.95265e+09	2.60653e+09	4.41517e+09	3.57085e+09	4.9958e+09	6.09632e+09	1.8848e+09	3537908480	9.64327e+06	2.41699e+09	5.28849e+09	3.97963e+09	3.96383e+09	3.47136e+09	4.6234e+09	3.49574e+09	1.60459e+07	2.83586e+09	1.72321e+09	2.61522e+09	1.50515e+07	3.35137e+09	3.01904e+09	2.99977e+09	3.72482e+09	4.31351e+09	1.77529e+09	3.73556e+09	2.74045e+09	2.55255e+09	2.31572e+09	2.49637e+09	1.81013e+09	1.65789e+09	1.9002e+09	1.09697e+09	2.15169e+09
D-Galactose	28.054	1898.6	160	9.54887e+08	7.46226e+08	1.04176e+09	2.42177e+09	2.59071e+09	7.60086e+08	4.13626e+08	7.9214e+08	518520500	1.47736e+09	8.72025e+08	2.07919e+09	1.2622e+09	2.00265e+09	2.93915e+09	7.09262e+08	1231579440	1.32823e+09	7.71335e+08	2.10749e+09	1.89621e+09	1.46861e+09	1.19665e+09	1.86441e+09	1.42205e+09	8.52819e+08	9.89007e+08	5.45655e+08	8.81947e+08	1.13375e+09	1.58587e+09	1.05621e+09	1.04671e+09	1.22906e+09	1.6255e+09	5.81996e+08	1.35989e+09	9.53249e+08	8.36379e+08	8.15387e+08	8.1606e+08	6.05339e+08	5.38921e+08	631170000	3.41846e+08	7.35237e+08
Mannitol	28.385	1915.3	319	4.59727e+08	3.54762e+08	5.12573e+08	1.48973e+09	1.57263e+09	3.60123e+08	2.01351e+08	3.85584e+08	255238625	7.5296e+08	4.18315e+08	950880000	6.21457e+08	1.08949e+09	1.38538e+09	3.42228e+08	599928720	6.5239e+08	3.67112e+08	1.14345e+09	8.92188e+08	5.49135e+06	5.80403e+08	1.04934e+09	3.89641e+06	4.06401e+08	6.95648e+06	2.56475e+08	5.79993e+06	5.57905e+08	7.03421e+08	5.13623e+08	510524000	5.94635e+08	8.27167e+08	2.78368e+08	6.81022e+08	4.65836e+08	4.04917e+08	3.95496e+08	3.94261e+08	2.89384e+08	2.57341e+08	3.04131e+08	1.65751e+08	3.54109e+08
L-Lysine	28.48	1913	156	735966	977594	759771	917457	941637	3.34347e+06	3.12536e+06	3.03321e+06	3067250	4.71327e+06	611194	1.01536e+06	1.25431e+06	759257	736814	2.16314e+06	6240480	2.8185e+06	3.65809e+06	4.48429e+06	598830	676994	544516	726040	466926	5.75587e+06	3.27461e+06	5.23922e+06	2.61945e+06	4.4583e+06	931860	768974	936710	989059	650844	3.90027e+06	4.61806e+06	5.15192e+06	5.06838e+06	2.21481e+06	527176	912205	638278	516611	6.27365e+06	8.23163e+06
Sorbitol	28.494	1919.3	319	6.68056e+07	5.15868e+07	4.8553e+07	7.59914e+07	9.53905e+07	3.71788e+06	301052000	3.23316e+08	228346375	2.69759e+08	4.46853e+08	1.13121e+09	5.47086e+08	3.8284e+08	1.62882e+09	2.55508e+06	687895920	3.17497e+06	3.39455e+06	3.83968e+08	1.04751e+09	5.66704e+07	784487500	4.44569e+08	2.32408e+08	9.31927e+06	2.25782e+08	6.45621e+06	1.13911e+08	6.23766e+06	8.32709e+08	7.38958e+07	6.9501e+07	3.23571e+08	2.0654e+08	4.1297e+07	4.49307e+07	9.33322e+07	1.57773e+08	6.34203e+07	3.68182e+08	7.06146e+07	96255000	102878000	1.75615e+08	3.23157e+08
L-Iditol	28.616	1922.3	204	8.72555e+06	6.59135e+06	6.29154e+06	9.34711e+06	1.20183e+07	8.85042e+07	3.82355e+07	4.02414e+07	29605750	3.1448e+07	5.39435e+07	3.43443e+07	6.59283e+07	4.52021e+07	6.45221e+07	2.0618e+07	81470240	3.90068e+07	5.08494e+07	4.47444e+07	4.46026e+07	7.44368e+06	9.15638e+07	5.13326e+07	2.71879e+07	57790000	2.67153e+07	39560000	1.35411e+07	7.06643e+06	2.14505e+07	9.1091e+06	8.59206e+06	4.04586e+07	2.47694e+07	5.4233e+06	5.41529e+06	1.1382e+07	1.90727e+07	8.62086e+06	4.51456e+07	11496000	1.20909e+07	1.27242e+07	2.40066e+07	3.86414e+07
L-Tyrosine	28.793	1933.6	218	4.6558e+06	8.56195e+06	5.53109e+06	1.04918e+07	2.09822e+07	2.74827e+07	2.91618e+07	2.53502e+07	25778250	2.80798e+07	4.66037e+06	7.81229e+06	1.20069e+07	7.90571e+06	5.13124e+06	2.73208e+07	50807920	2.38095e+07	1.65527e+07	2.25208e+07	4.69485e+06	3.56086e+06	4.53919e+06	6.50817e+06	2.67044e+06	9.10079e+07	5.14196e+07	6.80292e+07	4.12178e+07	7.27225e+07	6.56384e+06	7.00141e+06	6.10987e+06	7.30847e+06	4.98623e+06	5.31831e+07	4.67508e+07	4.41522e+07	4.52849e+07	2.19785e+07	3.48687e+06	5.50708e+06	5889500	3.36389e+06	7.12742e+07	8.48393e+07
Ascorbic acid	28.881	1939.8	332	105882	43533.8	124114	181908	153918	85762.7	159727	51100.9	122250	122716	69403	164571	147083	124743	214071	62372.9	158000	103197	132273	125280	112222	103497	92258.1	127970	100963	759888	113152	252941	192069	140702	132733	891603	995355	208471	1.61877e+06	145000	98903.2	188204	147769	3.93348e+06	339008	338308	710333	876278	251825	287000
4-Hydroxycinnamic acid	28.905	1939.4	308	111513	90375.9	84228.6	104682	153041	208390	213000	282936	83375	184630	69403	127500	105764	166343	197345	396186	626480	413401	383545	789503	80643.3	74049.1	112177	92920.8	67518.5	154637	128545	197451	98758.6	130936	118372	111987	88774.2	106000	147143	149231	135871	142096	135154	165857	84351.1	162974	81000	72333.3	337810	472421
[D-Fructose, 6-O-[2,3,4,6-tetrakis-O-(trimethylsilyl)-D-glucopyranosyl]-1,3,4,5-tetrakis-O-(trimethylsilyl)-, 79]	29.046	1949.4	361	8.25017e+06	6.32331e+06	9.28286e+06	2.81857e+07	3.15223e+07	4.99534e+06	3.88545e+06	6.53312e+06	4139875	1.40694e+07	6.78739e+06	1.47511e+07	1.14814e+07	2.11055e+07	1.87565e+07	3.1761e+06	11136960	7.93197e+06	4.95082e+06	2.15819e+07	1.12326e+07	1.28007e+07	1.03907e+07	2.00835e+07	1.51899e+07	6.71011e+06	8.96661e+06	4.29118e+06	7.5489e+06	7.98895e+06	9.54843e+06	9.52865e+06	9.17516e+06	9.96235e+06	1.48769e+07	5.18747e+06	1.25799e+07	8.45749e+06	7.34577e+06	7.60295e+06	6.86634e+06	5.48344e+06	4.90994e+06	5.37333e+06	2.68774e+06	6.90547e+06
Glucaric acid	29.824	1998.9	333	2.68173e+07	2.70488e+07	2.44155e+07	2.07138e+07	2.43555e+07	2.07714e+07	1.40748e+07	1.00901e+07	10296375	2.20186e+07	1.85992e+07	3.03454e+07	3.89822e+07	2.3119e+07	2.03696e+07	1.74334e+07	28309200	1.4835e+07	1.59227e+07	2.35273e+07	2.9664e+07	3.88499e+07	3.35627e+07	3.79663e+07	3.35359e+07	2.88893e+07	37928000	2.84954e+07	2.29426e+07	3.56552e+07	1.82737e+07	1.49353e+07	2.22421e+07	2.98489e+07	28565000	1.74132e+07	1.64335e+07	1.41954e+07	1.95895e+07	3.60812e+07	4.55906e+07	3.13715e+07	4.36523e+07	3.70611e+07	2.57361e+07	2.52663e+07
[Inositol, scyllo- (6TMS), MS88, RI2078.2, Putative but Unconfirmed]	31.061	2079.6	305	3.05471e+07	5.71663e+07	5.63946e+07	2.67403e+07	3.65504e+07	132310000	1.11239e+08	1.07644e+08	120808000	1.07277e+08	4.13367e+07	5.75978e+07	1.50192e+08	3.04746e+07	2.82572e+07	1.35015e+08	186691360	1.13535e+08	1.28382e+08	8.21442e+07	4.70653e+07	4.86645e+07	5.21097e+07	4.76824e+07	3.68935e+07	2.01719e+08	1.61978e+08	1.60775e+08	1.62522e+08	1.91359e+08	4.47802e+07	5.61772e+07	52858000	9.31219e+07	6.60997e+07	1.68977e+08	1.40251e+08	1.50043e+08	1.59636e+08	2.49785e+08	9.0607e+07	1.42959e+08	7.23618e+07	7.05711e+07	2.52394e+08	2.93477e+08
[Uric acid (4TMS), MS81, RI2094.8, Putative but Unconfirmed]	31.327	2097.6	441	9411.76	3684.21	14914.3	11907.5	38245.6	301271	486818	7798.17	43500	2.50549e+06	5597.01	25571.4	5486.11	80685.7	7168.14	4830.51	918720	267143	323182	8.81068e+06	99883	3128.83	8548.39	35594.1	13629.6	2.93899e+06	571091	1.08301e+06	5379.31	2.0593e+06	39069.8	3205.13	6645.16	2823.53	12207.8	757418	83548.4	94550.9	229000	6142.86	8778.63	4102.56	3777.78	8777.78	39854	911474
[Sedoheptulose methoxime (6TMS), MS86, RI2116.9]	31.683	2119.4	319	743109	967368	1.05474e+06	1.22815e+06	1.24608e+06	1.04932e+06	893818	743211	446750	917963	832313	1496500	1.17215e+06	1.15669e+06	1.28805e+06	903898	1507440	1.02952e+06	959545	1.30602e+06	1.52444e+06	1.51196e+06	1.59831e+06	1.5903e+06	934222	898380	894182	800850	1.01862e+06	1.1817e+06	985000	719103	783097	853529	1.07708e+06	789890	1.21155e+06	1.0506e+06	946077	2.10119e+07	2.38213e+07	2.17853e+07	2.91413e+07	21027000	2.54995e+07	3.37201e+07
[Sedoheptulose methoxime (6TMS), MS84, RI2122.6]	31.7	2123.2	319	780168	1.0603e+06	1.10086e+06	1.28289e+06	1.30667e+06	1.14381e+06	948818	817523	462625	954136	853209	1.58593e+06	1.2491e+06	1.21194e+06	1.39593e+06	937542	1568160	1.11122e+06	964545	1.42317e+06	1.68661e+06	1.65558e+06	2.54718e+06	1.7104e+06	1.37326e+06	967598	951636	792549	1.09959e+06	1.22205e+06	977558	746282	824839	1.02659e+06	1.09247e+06	830495	1.26819e+06	1.17132e+06	1013000	4.96419e+07	5.60563e+07	5.0079e+07	6.89061e+07	5.05563e+07	6.0938e+07	7.87204e+07
Fructose 6-phosphate	34.197	2299.3	299	1.1775e+07	1.72764e+07	12486000	1.01539e+07	1.25705e+07	9.26534e+06	4.14627e+06	6.96046e+06	4204125	1.63394e+07	8.47381e+06	1.95489e+07	1.95165e+07	1.09461e+07	1.21759e+07	9.64763e+06	10955280	1.01339e+07	8.52391e+06	8.06286e+06	2.11682e+07	1.69424e+07	1.07008e+07	1.60108e+07	1.19781e+07	1.68356e+07	1.16478e+07	1.4765e+07	1.29794e+07	2.3574e+07	1.79285e+07	1.34706e+07	1.71372e+07	1.41848e+07	1.19779e+07	1.09742e+07	1.46061e+07	1.25019e+07	1.18765e+07	1.06616e+07	1.19821e+07	1.5685e+07	1.17537e+07	9.87694e+06	1.44805e+07	2.03195e+07
Mannose 6-phosphate	34.322	2310.9	387	3.55863e+07	4.49853e+07	3.48954e+07	3.45373e+07	4.23348e+07	2.10918e+07	9.73464e+06	1.29679e+07	8725625	5.21309e+07	2.3474e+07	5.88921e+07	6.36081e+07	4.10953e+07	5.34729e+07	8.01492e+06	22799920	3.38493e+07	1.79724e+07	2.11399e+07	8.37817e+07	5.1208e+07	3.13351e+07	4.87765e+07	5.03536e+07	5.28727e+07	3.09364e+07	4.67294e+07	2.78636e+07	8.04518e+07	6.97312e+07	5.12415e+07	4.65236e+07	3.83661e+07	3.75797e+07	2.89771e+07	4.02952e+07	3.00704e+07	3.33358e+07	2.52755e+07	3.11154e+07	4.16029e+07	3.51509e+07	3.03916e+07	2.46495e+07	4.27774e+07
Glucose 6-phosphate	34.605	2331.1	315	2.43975e+06	3.04105e+06	2416000	2.32896e+06	2.7231e+06	1.07407e+06	432909	561468	423125	3.39772e+06	1.59403e+06	3021000	4.35576e+06	2.76714e+06	2.67327e+06	1.12322e+06	984160	1.53476e+06	838091	956211	3.90942e+06	3.95515e+06	2.08194e+06	3.61193e+06	3.46878e+06	2.50581e+06	1.90006e+06	2.15882e+06	1.89324e+06	3.47193e+06	3.14105e+06	3.16821e+06	3.21929e+06	2500000	2.61325e+06	1.9194e+06	2.57271e+06	2.13036e+06	2.16831e+06	1.79843e+06	2.1371e+06	2.83246e+06	2.56039e+06	2.18967e+06	1.67518e+06	2.93779e+06
[Inositol monophosphate, MS94, RI2407.7, Putative but Unconfirmed]	35.619	2409	318	1.07528e+07	1.4897e+07	1.36245e+07	8.90075e+06	1.08791e+07	2.14373e+07	1.07758e+07	1.09825e+07	10722875	1.62929e+07	1.2759e+07	1.66538e+07	2.22984e+07	1.44825e+07	1.51802e+07	1.76292e+07	17115920	1.55565e+07	1.88042e+07	1.01303e+07	1.9443e+07	1.51734e+07	15007500	2.06094e+07	1.5513e+07	2.24743e+07	20206000	1.9582e+07	1.56831e+07	2.47764e+07	1.77402e+07	1.42542e+07	1.36703e+07	1.99042e+07	1.69616e+07	1.84934e+07	1.50855e+07	1.35828e+07	1.58254e+07	2.74146e+07	1.94037e+07	2.31124e+07	1.72588e+07	1.61687e+07	1.99455e+07	2.38719e+07
[Unknown, RI2555.7]	37.479	2553	149	1.83067e+06	1.47218e+06	1.43029e+06	2.13497e+06	3.02561e+06	2.84432e+06	2.49773e+06	2.30275e+06	2255375	3.64895e+06	2.15619e+06	3.10864e+06	3.2541e+06	2.60863e+06	3.30381e+06	3.09237e+06	4143200	2.91102e+06	3.58736e+06	5.27975e+06	2.01158e+06	1.52951e+06	1.82129e+06	2.7302e+06	3.00915e+06	3.01089e+06	2.51242e+06	2.12078e+06	1.7269e+06	2.90854e+06	1.99244e+06	2.09135e+06	2.20613e+06	2.78824e+06	3.7287e+06	2.74599e+06	2.14303e+06	2.27521e+06	2.87946e+06	1.78129e+06	3.20176e+06	3.31492e+06	2.73028e+06	2.25728e+06	2.45241e+06	2.37005e+06
Sucrose	38.398	2626.5	451	7.56339e+07	8.19389e+07	5.2277e+07	3.02743e+07	4.14007e+07	7.63187e+07	6.64615e+07	4.73949e+07	61339125	5.62154e+07	7.56034e+07	8.57182e+07	5.50507e+07	5.15713e+07	9.15123e+07	8.83626e+07	66046240	8.25588e+07	1.09976e+08	5.36354e+06	6.7835e+07	4.66302e+07	8.28684e+07	4.11021e+07	4.29622e+07	6.80413e+07	5.49965e+07	7.63369e+07	5.32872e+07	6.52803e+07	6.67801e+07	6.63739e+07	4.8335e+07	9.81159e+07	6.19654e+07	5.69699e+07	5.52874e+07	4.4639e+07	7.42945e+07	3.86411e+07	7.04586e+07	5.04441e+07	5.04337e+07	4.65434e+07	6.98696e+07	4.76654e+07
[Maltose methoxime (8TMS) EZ Peak 1, MS92, RI2717.6]	39.613	2719.2	361	1.09114e+07	25940000	3.18366e+07	2.32114e+07	2.69405e+07	1.42031e+07	20413000	4.76006e+07	5528750	6.77957e+07	1.70019e+07	3.88872e+07	1.48696e+07	15763600	1.52018e+07	1.18503e+07	32562800	2.11969e+07	2.45971e+07	2.98575e+07	3.40717e+07	6.01347e+07	6.24413e+07	6.73453e+07	1.81563e+07	1.58964e+07	2.85762e+07	1.06991e+07	4.7133e+07	3.89728e+07	1.22969e+07	1.04758e+07	4.91406e+06	1.38948e+07	8.42708e+06	1.18906e+07	57664000	1.55587e+07	3.46596e+07	1.43511e+07	7.70634e+06	9.70482e+06	9.60533e+06	1.12167e+07	9.77431e+06	2.03958e+07
Trehalose	39.688	2724.9	191	3.30635e+07	4.84762e+07	3.78862e+07	2.57211e+07	3.2717e+07	2.36203e+07	1.13478e+07	1.66867e+07	22696875	2.46352e+07	3.22033e+07	4.42126e+07	4.48031e+07	37194000	3.16303e+07	3.16805e+07	41094960	2.92699e+07	2.46916e+07	2.52676e+07	3.27936e+07	3.00585e+07	3.07908e+07	3.51999e+07	2.57482e+07	2.58697e+07	1.90038e+07	1.80094e+07	1.92137e+07	2.46633e+07	3.09593e+07	2.93406e+07	3.86676e+07	4.12785e+07	4.43479e+07	2.04855e+07	1.87301e+07	2.24759e+07	2.58093e+07	4.22306e+07	4.48656e+07	3.36418e+07	3.81194e+07	3.02491e+07	1.81456e+07	1.58843e+07
[D-Fructose, 3-O-[2,3,4,6-tetrakis-O-(trimethylsilyl)-D-glucopyranosyl]-1,4,5,6-tetrakis-O-(trimethylsilyl)-, MS81, RI2724.6]	39.716	2725.7	361	1.28855e+08	1.8773e+08	1.71143e+08	1.01435e+08	1.46986e+08	1.00013e+08	1.02659e+08	7.38861e+07	82697250	1.01425e+08	1.27142e+08	2.0019e+08	1.78106e+08	1.68038e+08	1.40524e+08	1.44179e+08	163880400	1.25938e+08	102657000	1.00789e+08	1.62532e+08	1.24179e+08	1.25351e+08	1.57307e+08	1.16218e+08	1.1497e+08	7.42242e+07	7.96939e+07	8.17343e+07	1.00403e+08	1.6143e+08	1.33078e+08	1.77398e+08	1.58182e+08	1.97567e+08	7.94674e+07	7.86992e+07	9.30319e+07	1.01113e+08	1.88308e+08	2.03374e+08	1.55697e+08	1.71358e+08	1.1574e+08	7.13656e+07	64433000
[Unknown, RI2744.6]	39.917	2744	361	6.35832e+06	6.58474e+06	7.03343e+06	1.0159e+07	1.1022e+07	8.67771e+06	8.76364e+06	1.06682e+07	8046250	1.90382e+07	4.2403e+06	1.21671e+07	9.05361e+06	7.08303e+06	7.46168e+06	9.22254e+06	12794560	1.08623e+07	1.03047e+07	5.24242e+06	1.06891e+07	9.20331e+06	8.86879e+06	1.21551e+07	8.0467e+06	1.06575e+07	9.60842e+06	7.9998e+06	1.22187e+07	1.74599e+07	7.43448e+06	6.25615e+06	7.29103e+06	7.42282e+06	9.31435e+06	8.98764e+06	1.74125e+07	1.3926e+07	1.22471e+07	6.29333e+06	5.9313e+06	5.27877e+06	5.07211e+06	4.64661e+06	6.48409e+06	9.47221e+06
D-Maltose	39.923	2744.1	361	5310000	5.74316e+06	5.98429e+06	8.1904e+06	8.46152e+06	7.30508e+06	7.22691e+06	9.4033e+06	6660875	1.60713e+07	3.59388e+06	1.08219e+07	7.48806e+06	5.67411e+06	5.8723e+06	7.70729e+06	10548800	8.92871e+06	9.24882e+06	4.59298e+06	9.23784e+06	8.17313e+06	8.00484e+06	8.65351e+06	6.48315e+06	8.68385e+06	8.08794e+06	6.5985e+06	1.12188e+07	1.55736e+07	5.87401e+06	5.02641e+06	5930000	6.12553e+06	7.3663e+06	7.4206e+06	1.46048e+07	1.14557e+07	1.01302e+07	5.30971e+06	4.86924e+06	4.3959e+06	4.27833e+06	3.82417e+06	5.27766e+06	7.60021e+06
[Unknown Probable Disaccharide, RI2748.9]	40.007	2750.8	361	3.94109e+06	6.53722e+06	6.41206e+06	3.82994e+06	8.83053e+06	6.53686e+06	5.68609e+06	1.00029e+07	4090375	1.48485e+07	4.21373e+06	1.31231e+07	7.05243e+06	4.63914e+06	5.1592e+06	7.04051e+06	9272640	7.82435e+06	1.10582e+07	7.27019e+06	9.98427e+06	1.04618e+07	1.14938e+07	1.03806e+07	6.55604e+06	7.71983e+06	8.2443e+06	6.75902e+06	1.08097e+07	2.00193e+07	5.56006e+06	3.89038e+06	3.67884e+06	4.20447e+06	5.51552e+06	6.58857e+06	1.30668e+07	1.10266e+07	9.08977e+06	4.13981e+06	3.80939e+06	4.39292e+06	3.66683e+06	3294500	3.67051e+06	5.18411e+06
[Unknown, RI2767.2]	40.177	2764.2	361	5.11412e+06	8.66662e+06	1.18319e+07	1.47142e+07	2.22409e+07	9.00356e+06	5.28591e+06	7.55028e+06	5767000	1.14894e+07	8.12612e+06	2.22974e+07	8.2491e+06	1.30525e+07	1.6695e+07	6.69915e+06	14858560	1.39069e+07	9.92845e+06	9.42193e+06	1.73696e+07	1.33501e+07	1.07279e+07	2.23192e+07	1.59574e+07	6.78017e+06	7.03745e+06	4.85431e+06	6.01966e+06	8.56602e+06	8.28349e+06	4.53981e+06	4.16768e+06	4.50035e+06	6.01526e+06	4.17198e+06	8.87213e+06	5.23335e+06	5.16092e+06	4.87524e+06	4.55267e+06	4.09185e+06	3.37256e+06	2.90411e+06	4.43774e+06	5.54189e+06
[Unknown, RI2782.5]	40.374	2779.5	361	2.27824e+06	3.45684e+06	2.62246e+06	1.48636e+06	2.86842e+06	2.20602e+06	2338000	1.89743e+06	1708750	1.79951e+06	1.81776e+06	3034000	4.16257e+06	2.47829e+06	2.85221e+06	2.24873e+06	3246240	2.28265e+06	2.89755e+06	1.64124e+06	2.8431e+06	2.36607e+06	2.63411e+06	3.14649e+06	2.09881e+06	3.85151e+06	2.65509e+06	3.9498e+06	2.06034e+06	3.24813e+06	2.7514e+06	2.79859e+06	2.82471e+06	2.62071e+06	4.17799e+06	2.55308e+06	2.30665e+06	3.27611e+06	2.97646e+06	2.15214e+06	2.00626e+06	1.71185e+06	1.63328e+06	1.38072e+06	2.45029e+06	1.88658e+06
[2(1H)-Pyrimidinone, 1-[2,3-bis-O-(trimethylsilyl)-D-ribofuranosyl]-4-(trimethylsiloxy)-, 5'-[bis(trimethylsilyl) phosphate], MS78, RI2817.3]	40.806	2815.5	315	2.78395e+06	4.00865e+06	2.02623e+06	522948	532982	266864	237182	180092	152250	510123	290149	889214	6.78431e+06	3.44617e+06	1.18416e+06	73644.1	669680	173946	329364	236025	350409	487178	299435	664901	2.25663e+06	1.88916e+06	840727	1.9915e+06	365103	1.33544e+06	2.45407e+06	2.93968e+06	3.65297e+06	1.09824e+06	6.71636e+06	2.17209e+06	476968	1.08467e+06	615846	3.75243e+06	3.28405e+06	6.42846e+06	5610000	2.14211e+06	1.85161e+06	1.89774e+06
Gentiobiose	40.861	2817.6	361	1.49417e+08	2.47365e+08	158492000	3.28757e+06	8.43579e+06	5.20442e+07	1.8633e+08	5.17138e+07	91608375	1.29997e+07	6.38486e+07	2.20079e+07	2.82795e+08	7.09943e+07	4.88882e+07	6.35972e+07	114088960	2.51905e+07	8.93774e+07	2.74373e+06	1.2407e+07	2.16008e+07	3.52795e+07	1.41831e+07	2.42959e+07	2.7231e+08	1.36044e+08	2.95745e+08	1.17912e+08	1.84984e+08	1.17905e+08	2.06971e+08	1.97737e+08	1.60448e+08	3.44111e+08	1.53633e+08	7.67943e+07	2.43123e+08	1.67703e+08	4.71134e+07	9.70856e+07	3.15984e+07	2.59914e+07	4.89184e+07	1.4215e+08	7.12249e+07
[Unknown Putative Disaccharide, RI2823.3]	40.909	2824	361	7.24699e+07	1.08999e+08	82375600	2.10162e+06	5.16795e+06	5.20442e+07	93693000	3.57584e+07	47102250	3.96469e+06	5.03664e+06	2.20079e+07	1.66533e+08	2.95861e+07	4.88882e+07	6.35972e+07	63199440	2.51905e+07	8.93774e+07	3.34273e+06	1.29811e+07	1.30645e+07	1.71493e+07	4.03762e+06	1.0923e+07	2.7231e+08	5.40691e+06	2.95745e+08	6.65273e+07	1.84984e+08	1.17905e+08	9.96163e+07	1.12841e+08	6.93235e+06	1.82281e+08	4.93407e+06	6.64497e+06	1.3983e+08	8.18475e+07	9.52505e+06	4.85238e+07	7.98067e+06	7.30656e+06	7.12817e+06	7.16176e+07	1.13897e+07
[beta-D-Glc-(1,6)-D-Glc EZ Peak 2, MS91, RI2869]	41.409	2871.5	361	4.71143e+06	2.30338e+06	1.04429e+06	437341	812222	998898	1.60282e+06	755505	681500	816420	931269	1.14857e+06	3.6541e+06	2.34554e+06	2.25637e+06	2.39381e+06	1573760	989796	1.20927e+06	705901	998070	976810	760726	817079	917222	9.60235e+06	2.2857e+06	1.23191e+07	1.69041e+06	4.89099e+06	3.82087e+06	3.01237e+06	3.71271e+06	2.77282e+06	8.90052e+06	9.40291e+06	1.94387e+06	5.70778e+06	7.34708e+06	2708000	3.31634e+06	2.79231e+06	4.32111e+06	3.25228e+06	2.23606e+06	2.66258e+06
[Unknown Putative Disaccharide, RI2898.4]	41.67	2895.7	361	2.2716e+06	2.73098e+06	2.21926e+06	2.24283e+06	2.74713e+06	2.11212e+06	1530000	1.79174e+06	1639875	2.06821e+06	2.72739e+06	6.52579e+06	4.58653e+06	5.09606e+06	3.86912e+06	3.94051e+06	5371760	4.28748e+06	4.16264e+06	3.98193e+06	2.08825e+06	3.75926e+06	1.94274e+06	3.3996e+06	2.74704e+06	2.14838e+06	2.66927e+06	2.18092e+06	3.17531e+06	1.97146e+06	1.62895e+06	1.87032e+06	2.75381e+06	2.83353e+06	2.55039e+06	1.68956e+06	2.90452e+06	2.03982e+06	2.11331e+06	1.96948e+06	1.9716e+06	1.82426e+06	1.31456e+06	1.13306e+06	1.56978e+06	1.40626e+06
[Unknown Putative Disaccharide, RI2915.4]	41.926	2916.6	361	602101	617519	453314	259364	439708	1.20847e+06	1.05164e+06	817523	901125	1.02969e+06	340821	538143	818194	636971	747611	1.17508e+06	1766480	1.02395e+06	1.15782e+06	2.23478e+06	341520	441779	359839	410446	351148	1.73212e+06	1.2823e+06	1.96922e+06	1.05469e+06	1.26351e+06	558663	538654	785097	820941	896948	1.95786e+06	1.74948e+06	2.7691e+06	2.53831e+06	719762	693435	615949	574722	501000	1.93985e+06	1.83963e+06
[Unknown Putative Disaccharide, RI2923.4]	41.935	2920.3	361	666134	620301	445143	236243	450819	1.39559e+06	1.22782e+06	980734	1005375	1.09704e+06	336642	517286	750278	678343	724071	1310000	1988480	1.07932e+06	1.20536e+06	1.79714e+06	351637	420736	365806	407673	389148	1.82274e+06	1.35188e+06	2.50157e+06	1.10421e+06	1.29509e+06	637442	585833	794581	886588	936429	2.08412e+06	1.85019e+06	2.20036e+06	2.10015e+06	756810	733817	701231	650389	533167	1.71328e+06	1.98611e+06
[Unknown, RI2994.2]	42.713	2992.5	204	1.81596e+08	2.09338e+08	145989200	1.35392e+08	1.68774e+08	6.03904e+07	43467000	3.31707e+07	30218875	7.0488e+07	1.05244e+08	174257500	1.7461e+08	1.65671e+08	1.71884e+08	5.59147e+07	60239440	3.59118e+07	4.95267e+07	4.34348e+07	1.53069e+08	1.58203e+08	1.14648e+08	1.5736e+08	1.47451e+08	9.12522e+07	6.59798e+07	7.85654e+07	5.36735e+07	9.24792e+07	1.45423e+08	1.44702e+08	1.70783e+08	1.6505e+08	224860000	7.37774e+07	6.36079e+07	6.26219e+07	7.76412e+07	1.61684e+08	1.93206e+08	1.92075e+08	1.78359e+08	1.42498e+08	5.8305e+07	5.57878e+07
[alpha-Tocopherol (TMS), MS90, RI3143.7, Putative but Unconfirmed]	44.319	3141.5	502	2.2116e+06	2.76609e+06	2964000	684162	818538	1.86195e+06	1.32164e+06	1.14046e+06	1331125	1.06019e+06	1.7453e+06	3.00379e+06	5.87299e+06	1.69829e+06	1.24566e+06	2.53212e+06	2702480	1.3334e+06	2.30782e+06	822609	2.80386e+06	2.35086e+06	2.60056e+06	1.83807e+06	2.14485e+06	5.37955e+06	3.92079e+06	5.10196e+06	2.27869e+06	5.18947e+06	3.01942e+06	3.26263e+06	3.12219e+06	3.75565e+06	3.01377e+06	3.21923e+06	3.01297e+06	2.7485e+06	2.69077e+06	5.98371e+06	2.80786e+06	4.55118e+06	3123500	2.81656e+06	4.97336e+06	6.08574e+06
[Unknown, RI3164.7]	44.569	3162.8	207	3.38436e+07	1.96092e+07	1.40075e+07	1.98986e+07	2.08302e+07	5.08552e+07	5.35525e+07	5.0291e+07	23839500	3.94514e+07	4.96651e+07	48655500	6.5561e+07	3.39537e+07	6.02058e+07	3.81852e+07	64134640	2.13448e+07	5.94077e+07	4.02895e+07	1.68237e+07	1.65317e+07	6.76402e+07	2.73334e+07	1.53108e+07	3.18215e+07	2.55835e+07	3.12552e+07	2.28182e+07	2.10402e+07	2.42246e+07	2.08694e+07	2.46727e+07	8.35958e+07	4.20884e+07	2.29876e+07	2.71964e+07	3.50175e+07	4.67997e+07	1.67619e+07	4.30122e+07	2.38573e+07	2.68022e+07	1.64447e+07	4.21732e+07	2.33513e+07
[Campesterol (1TMS), MS95, Putative but Unconfirmed]	45.542	3261.5	343	5.8042e+06	6.79398e+06	5.68389e+06	2.89792e+06	3.91427e+06	7.27831e+06	6.86627e+06	6.19119e+06	6021000	5.95704e+06	5.09485e+06	8.30029e+06	1.0062e+07	6.02657e+06	6.49982e+06	7.25907e+06	8442400	4.36231e+06	7.01036e+06	5.3995e+06	6.72012e+06	6.46693e+06	6.93919e+06	4.82733e+06	5.11319e+06	9.55196e+06	8.32976e+06	1.03693e+07	6.87028e+06	1.08682e+07	8.13203e+06	7.52686e+06	7670000	9.01624e+06	8.23065e+06	8.1539e+06	8.05323e+06	7210000	7.57054e+06	1.06554e+07	8.33489e+06	8.57687e+06	8.53756e+06	6.79911e+06	9.45474e+06	1.00341e+07
[beta-Sitosterol trimethylsilyl ether, MS86, Putative but Unconfirmed]	46.381	3347.5	357	2.10092e+07	2.30239e+07	2.21253e+07	1.34912e+07	1.60686e+07	2.30602e+07	2.39679e+07	1.98716e+07	21216875	2.05459e+07	1.7736e+07	2.47611e+07	3.2123e+07	1.96378e+07	1.93059e+07	2.18086e+07	27079520	1.46871e+07	20543000	1.56482e+07	2.22625e+07	2.20171e+07	2.27981e+07	1.89548e+07	1.88414e+07	3.07236e+07	2.86729e+07	3.00468e+07	2.38497e+07	3.37222e+07	2.23047e+07	2.32115e+07	2.40952e+07	2.91865e+07	2.56695e+07	2.55954e+07	2.46434e+07	2.25589e+07	2.20973e+07	3.35057e+07	2.49276e+07	2.71736e+07	2.52714e+07	2.05587e+07	3.09917e+07	3.29068e+07
[Unknown, RI3363.0]	46.551	3366.6	386	2.61345e+06	4.13263e+06	3378400	1.52705e+06	1.96246e+06	2.22975e+06	2.64536e+06	2.19807e+06	2177250	1.56407e+06	2.74716e+06	3.93221e+06	5512500	2.57023e+06	2.1969e+06	1.69873e+06	2319440	1.04993e+06	1.81436e+06	714348	3.21526e+06	2.85294e+06	3.43766e+06	3.26153e+06	2.44826e+06	2.30782e+06	1.69745e+06	2.02569e+06	1.54152e+06	2.25848e+06	4.09593e+06	4.50327e+06	3.8951e+06	5.54753e+06	4.42292e+06	3.05995e+06	3.08039e+06	2.16024e+06	2.22238e+06	4.18824e+06	4.25756e+06	4.11123e+06	4.12406e+06	3550500	2.95964e+06	2.97537e+06
[truncated: 53 more columns]

## Sheet: Dataset2
Dataset2. Metabolite abundance in roots of five wheat genotypes with 5 replicates before and after 1 d anoxia treatment at 15oC or 28oC based on GC-MS peak areas. Wheat seedlings grew at 15oC or 28oC for 4 days before 1 day anoxic treatment at 15oC or 28oC. Five genotypes are Ducula, SARC, Spear, Carnamah and Calingiri. Air: before anoxic treatment. N2: after 24 hours anoxic treatment.
			Data File:	51.PEAKLIST	52.PEAKLIST	53.PEAKLIST	54.PEAKLIST	55.PEAKLIST	56.PEAKLIST	57.PEAKLIST	58.PEAKLIST	59.PEAKLIST	60.PEAKLIST	61.PEAKLIST	62.PEAKLIST	63.PEAKLIST	64.PEAKLIST	65.PEAKLIST	66.PEAKLIST	67.PEAKLIST	68.PEAKLIST	69.PEAKLIST	70.PEAKLIST	71.PEAKLIST	72.PEAKLIST	73.PEAKLIST	74.PEAKLIST	75.PEAKLIST	76.PEAKLIST	77.PEAKLIST	78.PEAKLIST	79.PEAKLIST	80.PEAKLIST	81.PEAKLIST	82.PEAKLIST	83.PEAKLIST	84.PEAKLIST	85.PEAKLIST	86.PEAKLIST	87.PEAKLIST	88.PEAKLIST	89.PEAKLIST	90.PEAKLIST	91.PEAKLIST	92.PEAKLIST	93.PEAKLIST	94.PEAKLIST	95.PEAKLIST	96.PEAKLIST
Roots			Tissue Mass / Volume:	0.0264	0.0319	0.0327	0.0256	0.0284	0.029	0.0255	0.0299	0.0246	0.024	0.0258	0.0324	0.0238	0.0256	0.0321	0.0199	0.0224	0.0249	0.0305	0.023	0.0319	0.0281	0.0332	0.0258	0.0215	0.022	0.0258	0.0239	0.0284	0.0246	0.0211	0.0261	0.0225	0.0263	0.0236	0.0259	0.021	0.0236	0.0303	0.0335	0.0219	0.0195	0.0207	0.0171	0.0141	0.0198
			Genotype/ treatment	Ducula15C	Ducula15C	Ducula15C	Ducula15C	Ducula15C	Ducula15C-N2	Ducula15C-N2	Ducula15C-N2	Ducula15C-N2	Ducula15C-N2	SARC15C	SARC15C	SARC15C	SARC15C	SARC15C	SARC15C-N2	SARC15C-N2	SARC15C-N2	SARC15C-N2	SARC15C-N2	Spear15C	Spear15C	Spear15C	Spear15C	Spear15C	Spear15C-N2	Spear15C-N2	Spear15C-N2	Spear15C-N2	Spear15C-N2	Carnamah15C	Carnamah15C	Carnamah15C	Carnamah15C	Carnamah15C	Carnamah15C-N2	Carnamah15C-N2	Carnamah15C-N2	Carnamah15C-N2	Carnamah15C-N2	Calingiri15C	Calingiri15C	Calingiri15C	Calingiri15C	Calingiri15C	Calingiri15C-N2
			Replicate:	1	2	3	4	5	1	2	3	4	5	1	2	3	4	5	1	2	3	4	5	1	2	3	4	5	1	2	3	4	5	1	2	3	4	5	1	2	3	4	5	1	2	3	4	5	1
	Average Retention Time (min)	Average Retention Index (Kovats)	m/z
L-Alanine	11.163	1083.3	116	9.77039e+07	1.34026e+08	1.30782e+08	7.60086e+07	1.12335e+08	3.37398e+08	4.37567e+08	3.75586e+08	4.22003e+08	3.48137e+08	1.89442e+08	1.57858e+08	1.04353e+08	2.07347e+08	2.12229e+08	1.46653e+09	1.21181e+09	2.02519e+09	1.77488e+09	1.8773e+09	5.83038e+07	4.37722e+07	4.30911e+07	4.84706e+07	4.96133e+07	5.75945e+08	5.9172e+08	1.99589e+08	2.14738e+08	3.30617e+08	2.62511e+07	2.30663e+07	4.20218e+07	3.69157e+07	2.14132e+07	3.76621e+08	1.63332e+08	3.63207e+08	2.89735e+08	3.15657e+08	1.16638e+08	1.18373e+08	1.20504e+08	1.12645e+08	9.11501e+07	9.7122e+08
L-Serine	15.387	1262.1	132	4.14921e+07	5.21009e+07	4.97088e+07	7.47601e+07	4.49966e+07	2.82365e+07	3.47947e+07	2.72263e+07	3.21425e+07	2.18742e+07	8.33266e+07	6.87052e+07	6.60038e+07	8.82354e+07	9.88305e+07	9.72175e+07	7.85118e+07	1.16806e+08	9.73548e+07	9.52154e+07	2.07169e+07	2.20101e+07	2.15664e+07	2.36109e+07	2.00904e+07	3.58208e+07	3.34109e+07	3.26539e+07	3.80454e+07	3.32388e+07	2.60495e+07	3.78293e+07	2.60804e+07	3.48576e+07	1.48227e+07	2.28334e+07	2.18456e+07	2.09947e+07	2.59623e+07	2.48035e+07	2.41991e+07	1.64897e+07	2.19055e+07	1.43482e+07	2.73808e+07	2.62979e+07
[Ethanolamine (3TMS), MS90, RI1265.4, Putative but Unconfirmed]	15.522	1267.8	174	1.14221e+08	1.0911e+08	9.3488e+07	1.14821e+08	1.42026e+08	6.01471e+07	7.02475e+07	8.48853e+07	9.3565e+07	8.80593e+07	1.36566e+08	1.09798e+07	1.07755e+08	9.63877e+07	1.05376e+08	2.21659e+07	1.48455e+08	1.63507e+08	1.21062e+08	1.54609e+08	4.08394e+07	3.42657e+07	3.45682e+07	3.00218e+07	8.95279e+06	1.46737e+07	3.30562e+07	4.06402e+07	4.18949e+07	3.53262e+07	3.5635e+07	5.83002e+07	5.54342e+07	6.29247e+07	1.85322e+06	5.47679e+07	5.23135e+07	6.03291e+07	1.26541e+07	1.14223e+07	2.94977e+07	1.65603e+07	1.19227e+07	1.70985e+07	3.16765e+07	6.23028e+07
Succinic acid	16.797	1321.8	247	4.05492e+06	5.20376e+06	4.39813e+06	7.51848e+06	7.49123e+06	6.84514e+06	7.22867e+06	5.67508e+06	5.91683e+06	6382375	1.08082e+07	9.89867e+06	9.99542e+06	1.10983e+07	1.05232e+07	5.4294e+06	4.91964e+06	7.09317e+06	6.9201e+06	7.81648e+06	2.30022e+06	2.97189e+06	3.06413e+06	3.21574e+06	3.88153e+06	2.42091e+06	2.37492e+06	1.08619e+06	1.58088e+06	1.33626e+06	2.51559e+06	3.17402e+06	3.75093e+06	3.64844e+06	5.66369e+06	5.20456e+06	4.83419e+06	5.74403e+06	5.2502e+06	4.69248e+06	9.36041e+06	8.59303e+06	8.4044e+06	8.94713e+06	1.01779e+07	6.3604e+06
Fumaric acid	17.651	1358	245	1.57183e+07	1.35626e+07	1.36662e+07	1.51318e+07	1.28168e+07	1.22262e+07	1.32388e+07	1.34835e+07	1.27389e+07	14831000	1.6074e+07	1.16726e+07	1.055e+07	1.58755e+07	1.76166e+07	7.07764e+06	2.27696e+07	1.34317e+07	1.0421e+07	9.37317e+06	7.10777e+06	4.05149e+06	4.11172e+06	3.99461e+06	3.18088e+06	3.28905e+06	4.42512e+06	3.16803e+06	3.41553e+06	3.16992e+06	2.70867e+06	3.4313e+06	5.21342e+06	5.19529e+06	8.46936e+06	4.56969e+06	3.49338e+06	1.00703e+07	3.75023e+06	3.95925e+06	6.97247e+06	1.0811e+07	1.01635e+07	9.59322e+06	8.80121e+06	6.87879e+06
[Unknown, RI1375.3]	18.116	1377.7	141	2.43001e+07	2.18691e+07	3.37095e+07	2.6203e+07	2.36252e+07	2.61499e+07	3.99348e+07	4.34928e+07	2.99228e+07	29268000	1.42005e+07	1.77247e+07	2.27612e+07	2.0859e+07	2.07998e+07	2.7977e+07	2.23311e+07	2.15183e+07	3.48654e+07	3.87777e+07	8.01401e+06	2.62972e+06	5.87988e+06	5.39895e+06	1.51712e+06	1.5643e+07	1.35005e+07	1.02379e+07	6.6594e+06	5.38488e+06	2.20834e+06	3.2077e+06	2.20436e+06	2.83802e+06	342331	4.99166e+06	1.8851e+06	5.91716e+06	1.70007e+06	1.8711e+06	888037	737282	1.23459e+06	894503	754610	1.52005e+06
L-Threonine	18.363	1388.1	218	1.40055e+07	1.64926e+07	1.94029e+07	1.8071e+07	1.7516e+07	1.30059e+07	19790000	1.8975e+07	1.55523e+07	1.59567e+07	2.0879e+07	2.34293e+07	2.13181e+07	3.04402e+07	2.84838e+07	4.15678e+07	3.00798e+07	4.9669e+07	5.4898e+07	5.61835e+07	6.69724e+06	4.41377e+06	6.06006e+06	6.4414e+06	3.62907e+06	13602500	1.83931e+07	8.94937e+06	9.35947e+06	1.06115e+07	3.76275e+06	4.76602e+06	6.19684e+06	5.87414e+06	1.57843e+06	9.92062e+06	4.94086e+06	9.62877e+06	8.81399e+06	1.01672e+07	6.52329e+06	9.60774e+06	1.00359e+07	7.26246e+06	4.95972e+06	2.19417e+07
[Unknown Possibly Indole Related, RI1448.6]	19.812	1449.5	350	7.27542e+06	6.15041e+06	8.55012e+06	1.38129e+06	7.8707e+06	4.7999e+06	7.58647e+06	1.06197e+07	4.50423e+06	1.12695e+07	5.14671e+06	7.38404e+06	4.7171e+06	9.63789e+06	4.60916e+06	9.04698e+06	6.68964e+06	5.41755e+06	1.00809e+07	1.20892e+07	3.45031e+06	2.22523e+06	3.13768e+06	3.81721e+06	2.8713e+06	3.78641e+06	5.7119e+06	1.80121e+06	2.30877e+06	3.29528e+06	3.36697e+06	550000	2927600	3.41076e+06	50889.8	3.35583e+06	507190	3.53644e+06	2.07766e+06	2.61558e+06	1.04435e+07	1.40953e+07	9.79831e+06	1.5618e+07	2.90143e+07	1.18943e+07
L-Malic acid	20.644	1484.7	245	3.5533e+08	4.13926e+08	3.9648e+08	5.30063e+08	3.63297e+08	1.6513e+08	1.80829e+08	1.57174e+08	1.83229e+08	1.9482e+08	3.90533e+08	4.07071e+08	4.11221e+08	4.84361e+08	4.80159e+08	2.16551e+08	2.01781e+08	1.42554e+08	2.43569e+08	2.36985e+08	1.80025e+08	1.65507e+08	1.69241e+08	1.77329e+08	1.55302e+08	1.1686e+08	1.36626e+08	9.67809e+07	1.12221e+08	1.11973e+08	1.40647e+08	1.98221e+08	2.09873e+08	2.15522e+08	2.74606e+08	8.91474e+07	8.36491e+07	1.2348e+08	8.99292e+07	9.61693e+07	3.62567e+08	4.02255e+08	4.07509e+08	3.92784e+08	3.61294e+08	2.06342e+08
L-Aspartic acid	21.264	1514	218	2.12641e+07	2.48196e+07	2.78217e+07	2.06835e+07	2.55652e+07	4.98231e+06	6.27349e+06	5.29094e+06	4.69878e+06	3394875	1.98334e+07	2.60065e+07	1.89544e+07	2.9499e+07	3.0604e+07	8.72382e+06	7.97214e+06	9.11904e+06	1.20714e+07	1.17548e+07	8.32455e+06	6.14943e+06	8.21428e+06	8.37473e+06	5.78242e+06	5.63414e+06	5.43969e+06	3.00808e+06	4.99813e+06	3.84967e+06	8.97924e+06	1.02805e+07	1.19774e+07	1.83915e+07	2.58784e+06	3.71907e+06	2.51243e+06	3.92475e+06	3.79102e+06	3.79693e+06	1.81657e+07	2.51232e+07	2.66693e+07	3.02798e+07	1.61113e+07	6.70657e+06
Pyroglutamic acid	21.355	1518.9	156	2.19409e+09	2.41103e+09	2.49558e+09	3.18702e+09	2.44721e+09	1310030000	1.56581e+09	1.18219e+09	1.37305e+09	8.09385e+08	3.26185e+09	2.81428e+09	3.10887e+09	3.49227e+09	3.67497e+09	2.40705e+09	2.00331e+09	2.7101e+09	2.40624e+09	2.18683e+09	7.21857e+08	7.58042e+08	792192500	8.83508e+08	7.1478e+08	8.96843e+08	6.5485e+08	7.24825e+08	9.45675e+08	7.20787e+08	1.16374e+09	1.47468e+09	1.13548e+09	1.45656e+09	1.17452e+09	7.80578e+08	5.05075e+08	6.37243e+08	7.29209e+08	7.49495e+08	1.40457e+09	1.34099e+09	1.64545e+09	1.32635e+09	1.25145e+09	7.13481e+08
Gamma-Aminobutyric acid	21.448	1524	174	6.16655e+07	6.06747e+07	6.79201e+07	8.23228e+07	6.67562e+07	1.02703e+09	1.30663e+09	1.23812e+09	1.30271e+09	1245155625	8.08919e+07	6.96835e+07	6.98768e+07	9.84978e+07	8.19183e+07	1.91218e+09	1.80035e+09	2.41852e+09	1.96373e+09	2.46017e+09	2.14373e+07	1.12215e+07	1.34187e+07	1.52832e+07	1.82613e+07	8.88082e+08	1.01737e+09	7.75623e+08	7.66275e+08	8.3639e+08	1.44891e+07	1.47531e+07	2.06268e+07	2.32852e+07	1.33716e+06	7.4938e+08	5.28182e+08	6.06824e+08	7.45676e+08	7.60575e+08	4.17634e+07	3.61557e+07	3.79043e+07	4.23166e+07	4.57866e+07	1.28774e+09
Threonic acid	22.028	1555.4	292	1.25442e+07	1.29472e+07	1.14709e+07	1.56443e+07	1.32106e+07	6.55872e+06	7.21196e+06	7.12997e+06	6.80992e+06	6834750	1.49181e+07	1.42657e+07	1.4561e+07	1.35427e+07	1.39899e+07	9.83307e+06	8.73232e+06	9.30767e+06	8.50295e+06	9.07057e+06	4.36906e+06	4.43979e+06	4.55075e+06	4.69275e+06	5.51521e+06	4.48741e+06	3.57895e+06	2.52042e+06	3.18158e+06	3.25915e+06	3.93071e+06	4.9495e+06	5.68222e+06	5.82867e+06	8.57326e+06	3.59266e+06	3.25548e+06	4.20441e+06	3.75122e+06	3.5437e+06	1.17416e+07	1.16347e+07	1.28298e+07	1.27867e+07	1.1475e+07	7.17106e+06
[Acetic acid, bis[(trimethylsilyl)oxyl]-, trimethylsilyl ester, MS59, RI1635.4]	23.532	1636.7	191	6.68519e+06	8.4895e+06	6.63954e+06	1.21542e+07	9.24743e+06	1.78628e+06	2.49757e+06	2.34207e+06	2.43215e+06	2.30808e+06	1.11442e+07	1.05727e+07	8.91824e+06	1.30397e+07	1.01401e+07	3.58171e+06	5.02402e+06	5.47044e+06	5.27062e+06	5.41809e+06	3.47276e+06	3.37879e+06	3.49268e+06	3.93186e+06	5162000	2.07295e+06	1.87585e+06	1.47791e+06	2.24342e+06	2.48854e+06	2.35867e+06	3.36916e+06	4.27511e+06	3.72943e+06	7.28725e+06	1.01042e+06	950810	816907	800033	1.01391e+06	1.56126e+07	1.12341e+07	1.44666e+07	1.4365e+07	1.29292e+07	1.26074e+07
[Gluconic acid, 2-methoxime, tetra(trimethylsilyl)-, trimethylsilyl ester, MS89, RI1647.4]	23.738	1647.9	204	1.96208e+07	2.43546e+07	1.56335e+07	2.74282e+07	2.4346e+07	6.57969e+06	8.06843e+06	8.16736e+06	7.95797e+06	5.07021e+06	2.94025e+07	2.68122e+07	2.71059e+07	3.2253e+07	2.35857e+07	9.51276e+06	1.30651e+07	1.43139e+07	1.70562e+07	1.58595e+07	1.22071e+07	1.147e+07	9.73187e+06	1.07772e+07	13400000	7.00882e+06	4.1857e+06	4.63402e+06	7.59144e+06	7.4837e+06	4.61147e+06	7.55268e+06	9.12187e+06	7.92574e+06	1.16575e+07	2.57799e+06	2.63667e+06	2.87449e+06	2.2931e+06	2.35761e+06	1.90703e+07	1.61542e+07	1.71026e+07	1.64277e+07	1.53685e+07	1.47144e+07
D-Xylose	23.85	1653.9	307	4.03799e+06	4.68492e+06	3.80709e+06	4.65699e+06	4.85859e+06	3.37697e+06	4.15514e+06	4.59411e+06	4.88923e+06	5.26092e+06	4.67953e+06	5.52006e+06	4.43807e+06	4.73129e+06	5.54361e+06	4.55447e+06	4.78661e+06	5.48614e+06	4.05357e+06	4.90543e+06	1.8284e+06	1.6547e+06	1.89051e+06	1.73364e+06	1.82377e+06	1.96259e+06	1.70221e+06	980377	1.45004e+06	1.52996e+06	986256	2.01241e+06	2.32244e+06	2.13973e+06	2.91153e+06	1.43741e+06	1.63743e+06	1.68657e+06	1.32785e+06	2.01182e+06	2.54813e+06	907795	2.32386e+06	2.09556e+06	1.00766e+06	2.1904e+06
D-Arabinose	23.919	1657.7	217	2.04417e+06	1.9669e+06	1.80991e+06	2482500	2.13018e+06	1.71169e+06	1.84176e+06	1.8189e+06	2.00585e+06	2.07842e+06	1.81702e+06	1.84296e+06	2.04761e+06	1912500	1.88012e+06	2.79397e+06	4.42518e+06	4.35687e+06	4.29305e+06	4.72648e+06	752539	744875	710090	743992	734279	1.08577e+06	1.11593e+06	1.07803e+06	1.00634e+06	1.06183e+06	660427	863755	938133	860798	1.21013e+06	795560	852476	886907	728020	843522	2.05269e+06	1.8041e+06	1.62831e+06	1.53614e+06	1.41915e+06	3.30793e+06
L-Homoserine	24.167	1671.1	290	2.35306e+07	2.33785e+07	3.27608e+07	16451875	1.08227e+07	4.70693e+06	5.72498e+07	4.27958e+07	1.56059e+07	4.9603e+07	1.99175e+07	2.79906e+07	5.13198e+07	1.47961e+07	2.84673e+07	6.86912e+07	7.89476e+07	2.84916e+07	2.60411e+07	6.9712e+07	2.11552e+07	8.9489e+06	1.46713e+07	1.77764e+07	1.59719e+07	1.13534e+07	8.06872e+06	6.64431e+06	1.8324e+07	1.99085e+07	2.54464e+07	3.21891e+07	2.13403e+07	2.26994e+07	7.45208e+06	1.81e+07	1.17343e+07	1.26707e+07	1.06832e+07	6.97322e+06	2.9617e+07	1.13991e+07	7.84043e+06	3.42342e+07	6.92099e+06	1.51145e+07
D-Ribose	24.254	1675.8	307	1.53047e+07	1.29384e+07	1.15168e+07	1.36071e+07	1.35146e+07	7.68224e+06	1.05395e+07	1.09835e+07	1.20297e+07	1.40111e+07	1.43481e+07	1.38849e+07	1.25929e+07	1.45008e+07	1.68875e+07	1.23921e+07	2.52784e+07	1.83036e+07	1.19927e+07	1.32663e+07	8.1737e+06	5.19552e+06	4.85837e+06	5.77609e+06	4.30172e+06	4.48291e+06	6.24078e+06	4.58013e+06	3.64324e+06	3.9522e+06	4.6128e+06	6.67088e+06	8.45231e+06	7.59684e+06	8.93424e+06	4.05537e+06	5.2309e+06	6.56106e+06	3.31343e+06	6.42672e+06	1.04999e+07	8.15456e+06	9.11097e+06	9.95912e+06	9.34142e+06	1.13572e+07
[2-Keto-l-gluconic acid, penta(O-trimethylsilyl)-, MS81, RI1747.6]	25.633	1750.4	333	129659	132163	123211	173281	122535	43482.8	103451	76588.6	85569.1	81375	192907	147623	149160	147227	128069	94221.1	97321.4	81927.7	121869	136739	38181.8	38505.3	49216.9	42519.4	70558.1	39909.1	26589.1	14309.6	34154.9	31056.9	42843.6	71455.9	108978	70646.4	63474.6	34864.9	27190.5	44618.6	26666.7	48149.3	282329	207333	224493	370292	333333	58333.3
[Unknown, RI1758.8]	25.853	1762.3	392	107197	93981.2	147339	132188	155070	97655.2	105176	91471.6	110244	113833	98643.4	78518.5	119034	103164	87134	184975	72500	334538	75934.4	117913	14639.5	32135.2	16415.7	21705.4	39488.4	39090.9	42286.8	16610.9	51866.2	16829.3	20473.9	50306.5	23644.4	24866.9	64364.4	12162.2	20761.9	8983.05	20264	15373.1	27168.9	18307.7	20821.3	8654.97	18865.2	16868.7
Citric acid	26.817	1814.4	465	1.67309e+07	1.9241e+07	1.59742e+07	2.14776e+07	1.47743e+07	3.53462e+06	4.09592e+06	3.93843e+06	4.72293e+06	5683375	1.82412e+07	2.04377e+07	1.71188e+07	2.44696e+07	2.49661e+07	2.17101e+07	2.20092e+07	1.73857e+07	2.93743e+07	3.03798e+07	5.88408e+06	5.81174e+06	5.85036e+06	7.2907e+06	5.44981e+06	1.17796e+07	1.28224e+07	5.22803e+06	1.05473e+07	1.20185e+07	7.45341e+06	1.17474e+07	1.10795e+07	1.22192e+07	5.01928e+06	4.34533e+06	3973000	5.22123e+06	5.13931e+06	5.12878e+06	2.63623e+07	4.21828e+07	3.1172e+07	3.19718e+07	2.7844e+07	3.05524e+07
[D-Galactofuranose, 1,2,3,5,6-pentakis-O-(trimethylsilyl)-, MS78, RI1833.2]	27.175	1833.8	217	2.28458e+07	3.23755e+07	2.28181e+07	3.25273e+07	3.58306e+07	8.01876e+06	1.00465e+07	9.53706e+06	1.0772e+07	1.31672e+07	3.19974e+07	4.69556e+07	3.87956e+07	4.24089e+07	3.29641e+07	2.20512e+07	8.83746e+06	4.17722e+07	2.36164e+07	3.46858e+07	3.34063e+06	5.51804e+06	8.22057e+06	5.1531e+06	1.56561e+07	9725500	6.7786e+06	3.20628e+06	6.9719e+06	5.81577e+06	8.14645e+06	2.70567e+07	3.0586e+07	3.09873e+07	3.35109e+07	2.21615e+07	2.38268e+07	7.39589e+06	2.9793e+07	3.45847e+07	8.31067e+07	5.18534e+07	4.70096e+07	5.90319e+07	3.28165e+07	3.82668e+07
D-Fructose	27.821	1868.8	364	1.56838e+08	1.87773e+08	1.49251e+08	2.07685e+08	1.9714e+08	37305000	5.75574e+07	5.0336e+07	5.60296e+07	5.20425e+07	2.40049e+08	2.21981e+08	1.93241e+08	2.6289e+08	2.07857e+08	8.43581e+07	1.30519e+08	1.34392e+08	1.22894e+08	1.30479e+08	9.99193e+07	1.04607e+08	9.44267e+07	1.07748e+08	1.32603e+08	6.26762e+07	5.31879e+07	4.88426e+07	5.69789e+07	6.42755e+07	6.29778e+07	9.03301e+07	1.08333e+08	9.1332e+07	1.35893e+08	2.99959e+07	3.42431e+07	2.69577e+07	2.53894e+07	3.4103e+07	2.41547e+08	2.09062e+08	2.23841e+08	2.27641e+08	2.25384e+08	2.00265e+08
D-Glucose	28.103	1884.1	162	6.59285e+07	6.96944e+07	6.29662e+07	83350625	8.0872e+07	3.55314e+07	5.11904e+07	4.9546e+07	5.6523e+07	46566000	8.06313e+07	7.67017e+07	9.93466e+07	8.7028e+07	7.14646e+07	6.1094e+07	8.38092e+07	8.06514e+07	7.0001e+07	7.4509e+07	3.45551e+07	3.2712e+07	3.08905e+07	3.5327e+07	4.27604e+07	2.98904e+07	2.75505e+07	2.33693e+07	2.80035e+07	3.30987e+07	1.99046e+07	3.30794e+07	3.85493e+07	3.31737e+07	4.13991e+07	2.00967e+07	2.21873e+07	2.49165e+07	1.3877e+07	2.42324e+07	7.24189e+07	5.92728e+07	6.40518e+07	6.73063e+07	6.46493e+07	4.87237e+07
D-Mannose	28.107	1884.3	319	3.06918e+09	3.12417e+09	2.86595e+09	3.75349e+09	3.6152e+09	1.77466e+09	2.49822e+09	2.36187e+09	2.70434e+09	2.31472e+09	3.64035e+09	3.36636e+09	4.42151e+09	3.87978e+09	3.15043e+09	2983870000	3.8556e+09	3.64666e+09	3.13431e+09	3.47264e+09	1.62966e+09	1.5764e+09	1.4606e+09	1.69291e+09	2.03756e+09	1.49178e+09	1.35365e+09	1.15552e+09	1.34134e+09	1.59303e+09	1.04601e+09	1.57631e+09	1.83319e+09	1.59766e+09	1.96389e+09	1.00779e+09	1.1451e+09	1.24749e+09	7.17266e+08	1.1681e+09	3.36198e+09	2.86762e+09	3.05789e+09	3.24338e+09	3.1925e+09	2.41669e+09
D-Galactose	28.378	1899	160	2.59792e+08	3.03729e+08	2.65522e+08	3.6942e+08	3.55028e+08	1.18138e+08	1.83093e+08	1.78554e+08	1.98974e+08	1.5647e+08	3.25961e+08	3.40096e+08	4.22302e+08	3.63183e+08	2.99244e+08	2.07552e+08	3.23006e+08	3.11248e+08	2.75078e+08	2.70229e+08	1.29768e+08	1.152e+08	1.11702e+08	1.21869e+08	1.46281e+08	9.56342e+07	8.76602e+07	7.35285e+07	9.55885e+07	1.14338e+08	6.13937e+07	1.14568e+08	1.28857e+08	1.12282e+08	1.57858e+08	6.10207e+07	6.92604e+07	7.78969e+07	4.17519e+07	7.89341e+07	2.48628e+08	1.86577e+08	2.11224e+08	2.12289e+08	1.94004e+08	1.49447e+08
L-Iditol	28.733	1921.6	204	5.88835e+07	4.02848e+07	7.08906e+07	5.591e+07	4.09001e+07	1.56428e+08	3.92512e+08	2.44201e+08	4.14349e+07	126888750	5.61803e+07	7.97141e+07	1.50603e+08	5.20176e+07	6.61989e+07	3.84324e+08	4.89908e+08	1.48821e+08	8.35222e+07	5.40885e+08	2.12644e+08	3.49616e+07	6.13457e+07	9.41546e+07	4.27903e+07	5.20785e+07	3.08395e+07	3.08531e+07	8.44664e+07	1.17366e+08	1.2907e+08	2.608e+08	1.19874e+08	1.94424e+08	1.17242e+07	7.7347e+07	2.75934e+07	3.46072e+07	1.96867e+07	3.30791e+07	1.08628e+08	4.78798e+07	1.49293e+07	1.42802e+08	1.06263e+08	8.55273e+07
Sorbitol	28.702	1919.7	319	7.37297e+08	4.69569e+08	8.83612e+08	6.55775e+08	4.7981e+08	1.73317e+09	3.2391e+09	2.13711e+09	5.47799e+08	1517560750	6.43712e+08	9.16005e+08	1.66284e+09	5.93232e+08	7.47397e+08	3.28463e+09	3.89068e+09	1.55594e+09	8.60947e+08	4.17431e+09	1.75908e+09	4.84937e+08	7.16586e+08	1.0736e+09	5.74625e+08	6.46483e+08	2.91193e+08	4.07074e+08	8.77993e+08	1.24357e+09	1.43304e+09	2.12637e+09	1.33568e+09	1.63407e+09	1.65097e+08	9.73554e+08	4.6002e+08	5.83379e+08	3.52854e+08	4.73048e+08	1.5973e+09	1.12404e+09	3.70852e+08	2.30137e+09	1.9939e+09	1.27437e+09
[D-Fructose, 6-O-[2,3,4,6-tetrakis-O-(trimethylsilyl)-D-glucopyranosyl]-1,3,4,5-tetrakis-O-(trimethylsilyl)-, 79]	29.112	1946.2	361	9.60106e+06	1.26468e+07	1.10893e+07	7.84777e+06	1.46448e+07	3.40876e+06	5.57349e+06	5.67251e+06	6960000	4524875	1.27479e+07	1.49118e+07	1.74847e+07	1.57232e+07	1.35621e+07	6.61367e+06	10658750	1.37746e+07	1.29951e+07	1.04379e+07	3.46627e+06	2.89025e+06	3.39057e+06	3.93767e+06	4440000	2.63932e+06	2.94659e+06	1.92184e+06	2.79577e+06	3.53565e+06	1.88256e+06	2.04881e+06	4.73356e+06	4.37996e+06	1.54398e+06	1.81077e+06	952429	2.00962e+06	1.12812e+06	2.30263e+06	7.21594e+06	1.03042e+07	1.1238e+07	5.63819e+06	3.74163e+06	3.93015e+06
Sucrose	38.521	2623.9	452	6.02997e+07	7.3951e+07	6.48242e+07	8.51164e+07	8.41348e+07	5.37631e+07	8.21626e+07	5.78888e+07	8.58588e+07	80210250	9.83273e+07	8.73312e+07	9.20056e+07	1.05589e+08	8.2756e+07	7.19919e+07	4.8666e+07	7.76114e+07	6.97211e+07	7.83706e+07	3.33669e+07	3.50612e+07	3.39474e+07	3.80245e+07	4.80222e+07	3.65045e+07	2.93549e+07	2.50013e+07	2.70318e+07	3.8187e+07	3.69036e+07	4.7622e+07	5.35107e+07	4.94386e+07	6.01266e+07	4.06812e+07	3.94262e+07	3.42352e+07	2.84937e+07	4.15902e+07	1.1901e+08	1.17546e+08	1.11998e+08	1.18613e+08	1.25774e+08	7.73551e+07
Trehalose	39.782	2721.5	191	7.05522e+07	6.66261e+07	6.17423e+07	8.0026e+07	7.7467e+07	4.75683e+07	5.84375e+07	5.32268e+07	5.26346e+07	60431250	9.58324e+07	8.30077e+07	7.49176e+07	9.96283e+07	8.7902e+07	6.10201e+07	6.22508e+07	9.73376e+07	7.59124e+07	78336000	3.23393e+07	2.86208e+07	3.15562e+07	2.71891e+07	4.01635e+07	26928500	2.60181e+07	1.88759e+07	2.53745e+07	2.94137e+07	2.33211e+07	4.45028e+07	50242400	4.95419e+07	7.10534e+07	3.64007e+07	3.71843e+07	4.49083e+07	3.50517e+07	4.24499e+07	3.86277e+07	40360000	3.99424e+07	3.87087e+07	3.76702e+07	2.03687e+07
[Unknown, RI3164.7]	44.721	3164	207	5.50293e+08	4.36914e+08	4.83741e+08	4.43494e+08	4.61033e+08	3.98708e+08	4.40823e+08	4.04066e+08	4.04514e+08	6.60445e+08	5.29157e+08	4.58786e+08	8.05483e+08	4.46312e+08	5.289e+08	7.01608e+08	5.64176e+08	7.29836e+08	5.65628e+08	6.4074e+08	1.15225e+08	2.87456e+08	2.38293e+08	3.25945e+08	3.33736e+08	3.13796e+08	2.2824e+08	1.65211e+08	2.82672e+08	2.94474e+08	3.60934e+08	2.57607e+08	4.08534e+08	3.06809e+08	3.63451e+08	3.59271e+08	4.36075e+08	4.04383e+08	4.44038e+08	2.88378e+08	5.82701e+08	5.4715e+08	3.62422e+08	7.15628e+08	8.70804e+08	4.18488e+08
[beta-Sitosterol trimethylsilyl ether, MS86, Putative but Unconfirmed]	46.506	3344.8	357	2.98932e+06	2.89915e+06	2.58061e+06	3.33691e+06	3.22282e+06	1.42062e+06	1.00694e+06	1.2103e+06	1.1863e+06	1.02029e+06	3.4907e+06	3.26605e+06	3.36143e+06	3.42879e+06	3.17542e+06	2.3091e+06	1.91478e+06	2.84763e+06	2.65334e+06	3.04583e+06	1.17853e+06	1.31039e+06	1.1522e+06	1.38364e+06	1.63326e+06	955636	1.16717e+06	664310	841268	801626	1.2528e+06	1.36996e+06	2.02787e+06	1.90361e+06	2.41305e+06	1.02081e+06	900952	726102	891452	859582	2.63749e+06	4.16974e+06	3.61087e+06	3.79889e+06	4.66106e+06	1.80949e+06
L-Valine	14.246	1213.8	144	1.3821e+08	1.62537e+08	1.67041e+08	2.10661e+08	1.66236e+08	1.31802e+08	1.84432e+08	1.65197e+08	1.58124e+08	1.51613e+08	1.87701e+08	1.74932e+08	1.92889e+08	2.09897e+08	2.22998e+08	3.17602e+08	2.47935e+08	3.47916e+08	3.30349e+08	3.62469e+08	7.36367e+07	6.35154e+07	6.83627e+07	73800000	5.79021e+07	1.2723e+08	1.37564e+08	5.72893e+07	6.17369e+07	7.22401e+07	2.76188e+07	1.77379e+07	5.66478e+07	4.31095e+07	1.61991e+07	8.28948e+07	1.69606e+07	9.04497e+07	5.85031e+07	7.29222e+07	5.48951e+07	7.00827e+07	7.18574e+07	6.7749e+07	4.7836e+07	1.23905e+08
L-Isoleucine	16.213	1297.1	158	1.00296e+08	1.18088e+08	1.19149e+08	1.49498e+08	1.26881e+08	1.00706e+08	139292000	1.3056e+08	1.1622e+08	1.13099e+08	1.44082e+08	1.34813e+08	1.43684e+08	1.58018e+08	1.66878e+08	2.11507e+08	1.59863e+08	2.25525e+08	2.24616e+08	2.06123e+08	4.33285e+07	3.46909e+07	3.8445e+07	4.13332e+07	3.18132e+07	7.34129e+07	8.65272e+07	4.00006e+07	3.96751e+07	4.51233e+07	1.44279e+07	1.68325e+07	3.20521e+07	2.31974e+07	8.17195e+06	5.07363e+07	1.98795e+07	5.84799e+07	3.49455e+07	4.63212e+07	3.08656e+07	3.82835e+07	4.48284e+07	3.50668e+07	2.56379e+07	6.82528e+07
Putrescine	25.376	1736.5	214	305417	446426	333394	396758	375634	514103	474980	449465	503537	564000	573178	321790	677899	8.93598e+06	474143	487186	505536	815301	500656	626609	68902.8	51459.1	70120.5	115930	121488	150136	331938	137615	237746	192236	99289.1	81341	88266.7	115894	52161	63861	58333.3	63559.3	51683.2	63731.3	54611.9	86205.1	39855.1	81462	127730	84242.4
[Unknown Probable Sugar, RI1855.4]	27.534	1853.2	422	832689	920251	790826	1.06961e+06	1.01718e+06	109897	132863	80668.9	85162.6	166083	1.40612e+06	1.11728e+06	1.22189e+06	1.4441e+06	1.26816e+06	1.04623e+06	1346875	1.74305e+06	1.57151e+06	1.8837e+06	473354	481459	269880	256124	628093	287909	563023	168745	268908	239756	295924	700153	841333	795703	1.00076e+06	545637	207571	153898	538482	516925	2.39046e+06	2.21272e+06	2.0628e+06	2.38842e+06	2.58652e+06	2.27621e+06
Mannitol	28.626	1914.7	319	1.46666e+07	3.82994e+08	7.27788e+08	5.35063e+08	1.55262e+07	1.14125e+09	1.411e+09	1.10898e+09	5.47799e+08	1.21145e+09	5.24563e+08	7.13991e+08	1.10671e+09	4.80108e+08	2.17525e+07	1.94959e+09	1.63156e+09	1.20362e+09	7.15919e+08	1.65092e+09	7.04174e+08	4.84937e+08	5.69249e+08	7.93503e+08	5.74625e+08	6.46483e+08	2.91193e+08	4.07074e+08	6.44445e+08	8.61078e+08	9.7725e+08	7.55285e+08	8.65976e+08	8.35438e+08	1.65097e+08	8.23794e+08	4.6002e+08	5.83379e+08	3.52854e+08	4.73048e+08	1.37208e+09	1.12404e+09	3.70852e+08	1.98998e+09	1.9939e+09	1.27437e+09
[Inositol, scyllo- (6TMS), MS88, RI2078.2, Putative but Unconfirmed]	31.135	2076.8	305	4.37392e+07	4.70019e+07	3.89202e+07	5.19346e+07	5.4721e+07	4.95541e+07	7.06803e+07	5.74386e+07	7.0605e+07	6.97343e+07	5.44759e+07	5.02452e+07	4.73358e+07	5.78685e+07	5.09915e+07	1.66936e+08	1.19488e+08	1.74438e+08	1.55707e+08	1.99226e+08	1.77933e+07	1.75451e+07	1.8041e+07	1.95514e+07	2.24977e+07	5.04464e+07	4.94553e+07	4.97619e+07	4.19593e+07	5.72851e+07	1.22646e+07	1.92752e+07	2.18867e+07	2.16962e+07	2.84348e+07	4.84869e+07	4.37411e+07	4.1539e+07	5.49111e+07	5.06419e+07	9.11607e+07	5.41171e+07	7.60705e+07	9.55532e+07	8.5555e+07	2.10364e+08
[D-Fructose, 3-O-[2,3,4,6-tetrakis-O-(trimethylsilyl)-D-glucopyranosyl]-1,4,5,6-tetrakis-O-(trimethylsilyl)-, MS81, RI2724.6]	39.821	2724.6	217	1.67677e+07	2.22212e+07	1.74321e+07	2.32105e+07	2.65043e+07	6.94521e+06	1.10269e+07	1.09969e+07	1.0344e+07	1.00496e+07	2.06158e+07	2.31862e+07	1.99642e+07	2.05647e+07	1.7575e+07	6.81347e+06	9.58817e+06	1.41727e+07	8.12393e+06	1.12523e+07	7.0889e+06	7.32804e+06	7.00247e+06	7.33229e+06	8.78586e+06	3.97355e+06	3.59388e+06	2.25527e+06	3.92106e+06	5.60614e+06	5.5863e+06	1.14338e+07	1.27857e+07	1.30174e+07	1.52136e+07	7.83429e+06	6.77667e+06	7.97059e+06	5.80257e+06	9.11851e+06	1.70914e+07	1.26752e+07	1.38252e+07	1.58035e+07	1.10027e+07	6.3399e+06
Glycolic acid	10.466	1053.7	147	6.76777e+06	7.44047e+06	6.90138e+06	3.61004e+06	9.05148e+06	4.69528e+06	6.38439e+06	6.66304e+06	7.12065e+06	6.37246e+06	7.41155e+06	8.6063e+06	6.73538e+06	1.03504e+07	7.42171e+06	9.26729e+06	8.91996e+06	8.63518e+06	7.9658e+06	1.02707e+07	3.28201e+06	2.71167e+06	3.47184e+06	4.35562e+06	4.84037e+06	4.69618e+06	5.21302e+06	2.87326e+06	4.51701e+06	4.44549e+06	3.82588e+06	1.89218e+06	6.45324e+06	5.15707e+06	8.01462e+06	3.93776e+06	2.21643e+06	4.20301e+06	4.0163e+06	3.94907e+06	1.21192e+07	1.28096e+07	1.1875e+07	1.07577e+07	1.24997e+07	1.25363e+07
[Phosphonic acid, methyl-, bis(trimethylsilyl) ester, MS52, RI1091.2]	11.45	1095.4	332	5.22383e+06	4.48624e+06	3.90287e+06	2.38777e+06	4.64482e+06	4.08424e+06	5062000	4.46151e+06	4.73297e+06	5.18292e+06	4.4719e+06	4.16895e+06	4.67429e+06	2.78582e+06	3.85199e+06	6.68523e+06	5.0692e+06	3.36426e+06	4.39744e+06	3.39278e+06	1.05583e+06	1.58053e+06	1.02898e+06	1.41085e+06	1.8226e+06	2.52073e+06	1.8831e+06	2.83711e+06	2.05243e+06	2.31618e+06	2.4181e+06	1.13904e+06	2.65613e+06	2.10407e+06	87161	1.85803e+06	1.44295e+06	1.68051e+06	1.73868e+06	1.54809e+06	5.26936e+06	5.16067e+06	4.85676e+06	4.88257e+06	6.30085e+06	4.84086e+06
[N-Trimethylsilyl-2-pyrrolidinone, MS88, RI1137.1]	12.418	1136.4	142	8.70784e+06	6.65683e+06	6.52312e+06	2.92133e+06	6.40461e+06	3.65631e+07	3.93813e+07	4.25753e+07	4.29641e+07	3.63569e+07	4.91977e+06	4.25907e+06	4.47227e+06	5.47297e+06	5.04994e+06	5.63087e+07	5.47347e+07	8.20416e+07	6.06435e+07	8.06599e+07	3.0042e+06	1.83491e+06	2.10976e+06	1.99733e+06	1.93935e+06	2.47064e+07	3.22506e+07	1.91486e+07	2.46211e+07	2.47581e+07	877441	519157	1.34707e+06	1.26376e+06	196483	1.3373e+07	2.7371e+07	1.92766e+07	2.59166e+07	2.55593e+07	2.16306e+06	2.68385e+06	2.32507e+06	3.09924e+06	3.25369e+06	4.38005e+07
[Phosphoric acid, bis(trimethylsilyl)monomethyl ester, MS91, RI1170.6, Putative but Unconfirmed]	13.293	1173.5	241	8.56218e+07	8.72897e+07	7.06739e+07	7.87293e+06	119052500	4.01612e+07	4.08619e+07	5.06597e+07	6.59172e+07	6.12567e+07	1.42673e+08	6.49281e+06	1.11382e+08	9.71572e+07	1.14818e+08	1.36958e+07	1.32953e+08	1.6758e+08	1.20611e+08	1.52464e+08	5.12211e+07	4.10752e+07	4.35011e+07	3.64034e+07	8.47093e+06	8.72145e+06	3.34007e+07	2.84086e+07	3.85684e+07	3.38425e+07	3.92923e+07	3.87628e+07	6.6494e+07	7.38614e+07	13516.9	5.75385e+07	62470000	5.74116e+07	1.14e+07	7.04367e+06	1.47276e+07	1.08761e+07	6.60053e+06	1.09703e+07	3.03801e+07	4.00793e+07
L-Leucine	15.665	1273.9	158	1.54997e+08	1.98405e+08	1.86077e+08	2.40992e+08	1.96703e+08	137124000	2.09691e+08	1.89282e+08	1.78832e+08	166627000	2.0469e+08	1.94504e+08	2.02834e+08	2.18757e+08	2.32756e+08	2.92596e+08	2.24423e+08	3.22938e+08	3.07076e+08	3.37811e+08	6.26885e+07	4.72838e+07	5.11272e+07	6.37864e+07	4.2639e+07	1.12741e+08	1.30602e+08	5.02559e+07	5.35602e+07	6.60523e+07	1.89411e+07	2.44231e+07	4.23749e+07	3.10156e+07	8.24309e+06	7.41391e+07	3.08718e+07	8.89632e+07	4.90923e+07	6.94912e+07	3.29942e+07	4.17664e+07	4.87247e+07	3.80569e+07	3.05315e+07	9.65763e+07
Phosphoric acid	15.745	1277.3	314	3.23602e+08	2.81548e+08	3.34728e+08	4.52732e+08	2.85042e+08	2.51273e+08	3.06743e+08	2.57363e+08	2.80472e+08	305251875	3.73188e+08	3.74868e+08	3.6144e+08	430270625	3.78219e+08	5.72828e+08	4.81472e+08	5.16202e+08	4.97665e+08	6.21034e+08	1.84543e+08	2.00046e+08	1.94135e+08	2.16539e+08	195184000	2.8535e+08	2.87461e+08	2.88858e+08	3.08474e+08	2.93946e+08	1.44295e+08	2.3134e+08	2.09e+08	2.23433e+08	2.67636e+08	2.10305e+08	2.32048e+08	2.11529e+08	2.29152e+08	2.31887e+08	2.7387e+08	3.31559e+08	3.09166e+08	2.97906e+08	3.44195e+08	3.53135e+08
Glycine	16.5	1309.3	248	9.76534e+06	1.23311e+07	1.1838e+07	1.74461e+07	1.04091e+07	16954000	2.71485e+07	2.50177e+07	2.65973e+07	2.3837e+07	1.64537e+07	1.3168e+07	1.12543e+07	1.85111e+07	2.16811e+07	5.2194e+07	3.2679e+07	6.24553e+07	4.60863e+07	5.70033e+07	3.471e+06	3.70142e+06	3.2578e+06	3.75903e+06	3.41814e+06	1.41959e+07	1.58498e+07	1.36503e+07	1.11062e+07	1.6315e+07	6.18815e+06	3.80724e+06	5.01787e+06	5.92909e+06	566059	2.30508e+07	1.33259e+07	1.54844e+07	2.42227e+07	2.18349e+07	9.44183e+06	9.16497e+06	1.00548e+07	8.4524e+06	9.0927e+06	4.04387e+07
Beta-Alanine	19.291	1427.4	248	7.80133e+06	8.51132e+06	8.88232e+06	1.44863e+07	6.38109e+06	1.55615e+07	1.49546e+07	1.24404e+07	1.79731e+07	15248500	1.24928e+07	1.0146e+07	1.2983e+07	9.88691e+06	1.49914e+07	4.47093e+07	4.91933e+07	7.1097e+07	5.14225e+07	6.71493e+07	2.81009e+06	3.03701e+06	2.73196e+06	3.03651e+06	3.05884e+06	1.79757e+07	1.88453e+07	1.67289e+07	2.23419e+07	1.58882e+07	2.97483e+06	5.08034e+06	3.85333e+06	4.00886e+06	184576	1.24303e+07	1.30524e+07	1.12783e+07	1.48395e+07	1.35167e+07	4.80073e+06	3.03923e+06	4.56242e+06	3.71287e+06	5.0627e+06	2.90395e+07
Oxoglutaric acid	22.403	1575.6	198	2.78197e+06	2.96436e+06	1.91242e+06	2.40242e+06	2.65729e+06	298069	393922	352943	436748	534833	4.03876e+06	3.98515e+06	2.84828e+06	4.03977e+06	3.61673e+06	979849	719375	964378	1.17574e+06	1.40257e+06	731160	618612	630361	996977	1.15074e+06	539636	454961	203808	446444	490366	735687	1.4041e+06	1.56938e+06	1.39342e+06	836102	481274	447619	366525	480429	477642	3.78183e+06	3.60692e+06	3.4187e+06	4.00251e+06	3.85064e+06	2.08985e+06
Allantoin	23.552	1637.8	403	811402	904859	1.50691e+06	149375	1.30099e+06	490414	1.03149e+06	1.64264e+06	653699	1.00667e+06	776860	1.53306e+06	1.15118e+06	1.59449e+06	1.411e+06	2.35874e+06	1.21848e+06	2.21197e+06	4.79669e+06	4184000	67021.9	18434.2	51445.8	73449.6	14558.1	516500	766434	218912	408451	814553	307441	130766	401422	581217	2415.25	371313	22333.3	469364	692904	672567	285068	927026	582657	500877	218014	1.3946e+06
L-Asparagine	24.17	1671.2	188	1.15265e+07	1.66597e+07	3.00732e+07	1.90346e+07	1.6087e+07	1.1397e+07	1.92561e+07	2.58925e+07	1.29796e+07	1.24145e+07	8.29453e+06	1.52113e+07	1.47753e+07	1.59701e+07	2.3289e+07	1.21068e+07	1.10311e+07	1.61894e+07	3.78319e+07	3.8228e+07	5.28433e+06	2.5531e+06	6.61133e+06	5.68093e+06	1.09172e+06	1.7521e+07	1.61001e+07	151548	3.38718e+06	2.45435e+06	3.21166e+06	1.78471e+07	9.56609e+06	1.81273e+07	74957.6	1.21457e+07	1.10293e+07	2.02229e+07	2.14002e+07	2.38483e+07	1200000	5.35708e+06	7.38043e+06	4.78041e+06	707943	1.08786e+07
[Glycerol-2-phosphate (4TMS), MS81, RI1723.5]	25.125	1723	299	4.72542e+06	4.72382e+06	4.737e+06	5.76398e+06	4.6281e+06	5.74734e+06	7.63039e+06	7.36518e+06	8.02898e+06	6.85992e+06	4.55891e+06	5.61179e+06	4.80286e+06	5.52023e+06	5.3471e+06	7.57487e+06	5.98964e+06	8.54554e+06	7.36951e+06	9.02409e+06	1.17147e+06	1.13032e+06	1.29973e+06	1.25798e+06	1.54833e+06	2.36682e+06	2.86678e+06	1.45837e+06	2.33901e+06	2.40907e+06	1.25218e+06	1.94165e+06	2.17444e+06	2.44312e+06	1.51186e+06	4.72641e+06	4.51652e+06	4.22212e+06	5.64162e+06	6.54406e+06	2.75434e+06	3.29492e+06	3.09952e+06	2.98596e+06	2830000	4.06652e+06
[Glycerol-3-phosphate (4TMS), MS93, RI1759.6, Putative but Unconfirmed]	25.8	1759.5	299	2.58625e+07	2.80798e+07	2.59716e+07	3.33365e+07	2.52236e+07	3.67418e+07	4.83351e+07	4.24972e+07	4.53361e+07	42546125	2.44832e+07	2.79248e+07	2.36843e+07	2.54416e+07	2.48054e+07	4.20345e+07	3.16038e+07	4.29599e+07	3.5815e+07	4.38157e+07	9.15339e+06	9.00598e+06	1.00138e+07	9.55771e+06	1.19936e+07	18458000	1.84714e+07	1.09978e+07	1.45094e+07	1.53232e+07	7.59844e+06	1.1705e+07	1.17206e+07	1.10871e+07	9.32216e+06	2.68659e+07	2.92198e+07	2.24356e+07	3.01329e+07	3.4444e+07	1.56537e+07	1.76094e+07	1.6205e+07	1.59198e+07	1.63936e+07	2.38174e+07
3-Phosphoglyceric acid	26.571	1801.2	357	869545	1.0253e+06	696300	875195	673451	149517	279804	213946	199797	234000	1.25895e+06	1.59259e+06	762185	1.76102e+06	1.7529e+06	569698	682188	1.02699e+06	1.23695e+06	1200000	292414	304875	351928	292907	438791	580818	572713	90460.3	253697	468943	231232	458889	468133	543004	283771	440232	465000	471907	426106	924597	1.10479e+06	1.32456e+06	1.33874e+06	1.47404e+06	1.34759e+06	2.84722e+06
[Uric acid (4TMS), MS81, RI2094.8, Putative but Unconfirmed]	31.399	2093.9	441	2.32114e+06	1.09039e+07	8.92905e+06	537539	4.38405e+06	930034	1.80204e+06	1.81709e+06	443821	430458	144884	547006	298613	420898	302274	622764	619821	2.26651e+06	3.24846e+06	4775000	5109.72	2384.34	3765.06	2674.42	3720.93	249682	20155	3012.55	3626.76	14918.7	2985.78	8429.12	18711.1	45779.5	2796.61	1.29015e+06	362238	520127	1.80865e+06	2.12675e+06	2511.42	2461.54	2173.91	935.673	4184.4	200808
[Sedoheptulose methoxime (6TMS), MS86, RI2116.9]	31.774	2118.1	319	1.76583e+06	2.1531e+06	1.49419e+06	2.48996e+06	2.33697e+06	1.92417e+06	2.84082e+06	2.64043e+06	3.99634e+06	2688875	1.81841e+06	1.79552e+06	2.26021e+06	2.05992e+06	1.96875e+06	2.62955e+06	2.45594e+06	2.51687e+06	2.39977e+06	3.27948e+06	871755	705196	751717	809767	873860	937909	917054	662176	953169	1.0463e+06	518341	931916	1.14013e+06	1.05338e+06	1.22915e+06	1.01405e+06	1.11038e+06	1.02263e+06	975974	1.21081e+06	1.97565e+07	3.39986e+07	4.21209e+07	3.40013e+07	1.49138e+07	4.10453e+07
[Sedoheptulose methoxime (6TMS), MS84, RI2122.6]	31.824	2121.3	319	1.50144e+06	1.8874e+06	2.05052e+06	2.48906e+06	2.08655e+06	1098000	3.74929e+06	3.59569e+06	3.99634e+06	2921750	2.07426e+06	2.31204e+06	2.26021e+06	2.16762e+06	2.39763e+06	2.74829e+06	2.1233e+06	3.23301e+06	2.99577e+06	2.79178e+06	686865	566797	612922	669031	729907	777955	772713	532259	972711	820000	472180	729502	904667	818251	875381	758726	825286	704237	639076	1.32018e+06	1.97565e+07	3.39986e+07	4.21209e+07	3.40013e+07	1.49138e+07	4.10453e+07
Fructose 6-phosphate	34.398	2304.9	299	3.7928e+07	4.17361e+07	3.27728e+07	4.39401e+07	4.18048e+07	1.03426e+07	1.54084e+07	1.29802e+07	1.65974e+07	1.81488e+07	4.45526e+07	4.14272e+07	3.73753e+07	4.51223e+07	4.22865e+07	3.70869e+07	3.1404e+07	4.59786e+07	4.34539e+07	4.92945e+07	1.64094e+07	1.48932e+07	1.63026e+07	1.63732e+07	2.12359e+07	1.53717e+07	1.57662e+07	1.16341e+07	1.32555e+07	1.84209e+07	9.30322e+06	1.99848e+07	2.01882e+07	1.98336e+07	2.69201e+07	1.43094e+07	1.42184e+07	1.13146e+07	1.28937e+07	1.66277e+07	4.96044e+07	4.06983e+07	4.26696e+07	4.20937e+07	4.61618e+07	4.65605e+07
Glucose 6-phosphate	34.405	2305.4	315	1.91432e+07	2.20485e+07	1.66394e+07	2.29053e+07	2.12562e+07	3.91069e+06	5.8642e+06	4.97264e+06	6.2861e+06	7.24492e+06	22495000	2.09108e+07	1.71997e+07	2.15021e+07	2.07631e+07	1.54745e+07	1.33343e+07	2.18759e+07	2.1144e+07	2.22444e+07	7.75853e+06	6.83171e+06	7.92955e+06	7.63771e+06	9.67544e+06	6.53091e+06	6.95818e+06	4.00728e+06	5.43623e+06	8.10736e+06	3.60678e+06	9.48513e+06	9.37631e+06	9.50894e+06	1.48714e+07	6.34842e+06	6.06786e+06	4.74631e+06	5.69482e+06	7.85281e+06	2.45295e+07	1.99282e+07	2.04722e+07	2.02587e+07	2.14318e+07	2.34798e+07
Mannose 6-phosphate	34.407	2305.6	387	7.11332e+07	8.30377e+07	6.2431e+07	8.43018e+07	7.79399e+07	1.42147e+07	2.13385e+07	1.77159e+07	2.31505e+07	2.56028e+07	8.26391e+07	7.73428e+07	6.39979e+07	8.07872e+07	7.67573e+07	5.65421e+07	4.75226e+07	8.02957e+07	7.62072e+07	8.08309e+07	2.84378e+07	2.4852e+07	2.93834e+07	2.75945e+07	3.60062e+07	23285500	2.47709e+07	1.31211e+07	1.93071e+07	2.86373e+07	1.25674e+07	3.45316e+07	3.36381e+07	3.40484e+07	5.46938e+07	2.29166e+07	2.22204e+07	1.72165e+07	2.08229e+07	2.84633e+07	9.04619e+07	73358000	7.61093e+07	7.52529e+07	7.73755e+07	8.72976e+07
[D-Glucuronic acid, 2,3,4,5-tetrakis-O-(trimethylsilyl)-, trimethylsilyl ester, MS79, RI2367.2]	35.198	2366.8	217	1.81032e+07	1.08029e+07	1.28698e+07	1.77135e+07	1.32712e+07	9.56776e+06	1.23944e+07	1.47311e+07	1.06976e+07	9032875	5.68322e+06	6.59685e+06	8.85962e+06	8.84309e+06	7.89667e+06	8.24176e+06	1.20564e+07	1.1854e+07	1.15449e+07	1.39304e+07	5.09746e+06	5.02925e+06	5.96241e+06	5.10016e+06	5.39088e+06	7.30623e+06	7.80221e+06	3.94908e+06	5.97687e+06	6.35451e+06	2.93412e+06	6.89207e+06	8.57636e+06	7.95217e+06	8.8847e+06	8.23537e+06	4.20657e+06	4.13869e+06	8.03465e+06	6.43985e+06	1.27153e+07	12530000	1.28641e+07	1.52258e+07	1.20892e+07	1.69198e+07
Cellobiose	39.736	2718	361	3.1455e+08	2.94205e+08	2.70776e+08	3.63851e+08	3.45336e+08	2.14708e+08	105908000	2.4168e+08	1.84518e+08	272904250	4.25388e+08	3.70451e+08	3.36277e+08	4.41003e+08	3.88116e+08	2.71255e+08	2.80932e+08	4.36926e+08	3.48085e+08	3.49956e+08	1.37841e+08	1.2184e+08	1.36953e+08	1.18581e+08	1.74189e+08	1.17723e+08	1.15258e+08	8.21559e+07	1.10466e+08	1.29219e+08	9.98078e+07	1.94191e+08	2.22838e+08	2.1719e+08	3.09048e+08	1.60924e+08	1.64509e+08	1.94883e+08	1.55842e+08	1.8904e+08	2.77348e+08	2.85593e+08	2.8179e+08	2.66793e+08	2.65214e+08	1.39902e+08
[Maltose methoxime (8TMS) EZ Peak 1, MS92, RI2717.6]	39.739	2718.3	361	3.1455e+08	2.94205e+08	2.70776e+08	3.63851e+08	3.45336e+08	2.14708e+08	2.61037e+08	2.4168e+08	2.34056e+08	272904250	4.25388e+08	3.70451e+08	3.36277e+08	4.41003e+08	3.88116e+08	2.71255e+08	2.80932e+08	4.36926e+08	3.48085e+08	3.49956e+08	1.37841e+08	1.2184e+08	1.36953e+08	1.18581e+08	1.74189e+08	1.17723e+08	1.15258e+08	8.21559e+07	1.10466e+08	1.29219e+08	9.98078e+07	1.94191e+08	2.22838e+08	2.1719e+08	3.09048e+08	1.60924e+08	1.64509e+08	1.94883e+08	1.55842e+08	1.8904e+08	2.77348e+08	2.85593e+08	2.8179e+08	2.66793e+08	2.65214e+08	1.39902e+08
Glucosan	24.812	1706	333	377765	450596	412905	495469	506972	226448	342510	293411	289350	303083	493605	1.09966e+06	596849	567109	409564	434271	450893	438715	391869	454913	153699	138399	448072	184109	203302	141182	144380	92719.7	148768	145935	91327	167778	222933	173612	197246	125135	104524	81059.3	91980.2	136239	444247	236205	304203	345789	275248	235657
Gluconolactone	27.947	1875.6	229	1.20008e+06	1.79273e+06	1.28532e+06	1.53418e+06	2.43035e+06	844621	1.05902e+06	1.04137e+06	1.05866e+06	1.17221e+06	2.48368e+06	2.79373e+06	2.41962e+06	2.89672e+06	1.74196e+06	2.49497e+06	1.64558e+06	2.93462e+06	2.79475e+06	3.24448e+06	534514	590391	737380	571705	854279	630273	675930	463598	615599	538211	495782	834598	1.02662e+06	1.00958e+06	1.86492e+06	933707	418333	405636	393135	678299	2.33192e+06	1.07754e+06	1.12778e+06	1.28936e+06	745106	1.44061e+06
[Inositol monophosphate, MS94, RI2407.7, Putative but Unconfirmed]	35.684	2404.5	318	2.99967e+07	3.13853e+07	2.20594e+07	3.80046e+07	3.15951e+07	1.62732e+07	1.99076e+07	1.69474e+07	2.052e+07	1.89031e+07	3.98552e+07	2.91604e+07	3.20316e+07	3.87142e+07	3.75582e+07	2.89758e+07	2.23011e+07	3.65862e+07	2.63934e+07	3.2376e+07	9.37229e+06	9.68256e+06	9.57533e+06	9.00988e+06	1.13525e+07	8889000	9.3107e+06	6.20565e+06	9.46926e+06	9.40085e+06	7.39355e+06	1.39398e+07	1.43034e+07	1.48505e+07	1.10943e+07	1.14126e+07	1.0577e+07	9.09432e+06	1.2565e+07	1.21413e+07	1.76597e+07	1.77443e+07	1.92124e+07	1.78836e+07	2.10544e+07	1.39156e+07
D-Maltose	40.054	2742.6	361	4.9664e+06	3.77072e+06	4.22061e+06	5.95371e+06	4.75553e+06	1.47238e+07	3.31383e+07	2.19759e+07	5.48485e+07	20918625	5.83992e+06	4.95012e+06	5.24588e+06	6.92301e+06	5.74467e+06	2.57749e+07	21507500	1.86692e+07	2.43234e+07	1.50068e+07	2.34508e+06	2.17623e+06	2.1209e+06	3.06566e+06	2.18912e+06	4.33173e+06	4.97671e+06	3.52527e+06	4.13099e+06	8.91301e+06	1.41877e+06	1.77414e+06	2.52516e+06	3.01692e+06	4.33525e+06	3.90537e+06	3.12395e+06	3.69449e+06	3.14944e+06	3.9771e+06	3.20438e+06	3.05836e+06	2.70454e+06	2.73275e+06	2.8978e+06	5.12152e+06
[Unknown, RI2744.6]	40.074	2744.1	361	3.84015e+06	2.94781e+06	3.15141e+06	4.12105e+06	3.68352e+06	6.11141e+06	9.48769e+06	7.61498e+06	1.59465e+07	7.75242e+06	4.11407e+06	3.38028e+06	3.67592e+06	4.66109e+06	3.78505e+06	9.13347e+06	7.74339e+06	6.90839e+06	7.11111e+06	7.3997e+06	1.57806e+06	1.54925e+06	1.60127e+06	1.83492e+06	1.5686e+06	2.66982e+06	2.75116e+06	1.66406e+06	2.08197e+06	2.44463e+06	1.15014e+06	1.34272e+06	1.89156e+06	2.16916e+06	3.39996e+06	2.21463e+06	2.01633e+06	2.09229e+06	1.96304e+06	2.17612e+06	2.86895e+06	2.86072e+06	2.50531e+06	2.52936e+06	2.70177e+06	3.02884e+06
[Unknown Probable Disaccharide, RI2748.9]	40.173	2751.8	361	3.63466e+06	3.33075e+06	2.70765e+06	3701250	3.78134e+06	1.27838e+06	2.04835e+06	2.06699e+06	2.05593e+06	1.67046e+06	3.47539e+06	3.07432e+06	2.78408e+06	3.15652e+06	2.64944e+06	1.55432e+06	3.02844e+06	2.75345e+06	1.77384e+06	2.12678e+06	1.14445e+06	1.03018e+06	934819	1.07074e+06	1.22158e+06	661955	691938	412845	569155	856992	844929	1.37556e+06	1.92898e+06	1.98198e+06	2325000	1.06618e+06	912762	1.13822e+06	855512	1.18681e+06	2.77721e+06	2.10774e+06	2.17406e+06	2.41199e+06	2.14206e+06	1.49525e+06
[D-Glucose, 2,3,4,5,6-pentakis-O-(trimethylsilyl)-, MS87, RI1966.6]	29.471	1969.3	204	2.52769e+07	3.70396e+07	2.77639e+07	3.01886e+07	4.27217e+07	9.16321e+06	1.25591e+07	1.22022e+07	1.12165e+07	1.38897e+07	4.0628e+07	5.49835e+07	4.05206e+07	4.93864e+07	3.62449e+07	2.45994e+07	14779375	3.99207e+07	3.17223e+07	3.84637e+07	5.23085e+06	6.42548e+06	1.03302e+07	7.64267e+06	1.63877e+07	9.56455e+06	8.3045e+06	2.67138e+06	6.92609e+06	6.10386e+06	9.28796e+06	2.14581e+07	2.57554e+07	2.59206e+07	1.02077e+08	1.51298e+07	1.59362e+07	8.22123e+06	1.93678e+07	2.44041e+07	6.41901e+07	4.49577e+07	3.8659e+07	4.56813e+07	2.69438e+07	3.35699e+07
cis-Aconitic acid	25.69	1753.5	375	22007.6	25548.6	45963.3	44648.4	39859.2	21103.4	12274.5	36755.9	21910.6	37166.7	46976.7	37592.6	58949.6	38164.1	49844.2	42311.6	54732.1	38112.4	67541	70304.3	2319.75	4092.53	4939.76	6317.83	4325.58	9727.27	7713.18	7949.79	9542.25	13536.6	13270.1	3409.96	17022.2	15551.3	5720.34	5405.41	4476.19	7372.88	9967	19910.4	17305.9	17743.6	15217.4	13333.3	28227	12727.3
[Unknown, RI1335.8]	17.142	1336.4	285	4.8247e+06	4.33163e+06	6.26606e+06	2.15871e+06	6.40757e+06	5.32955e+06	7.41259e+06	6.62605e+06	6.61785e+06	7.60083e+06	5.8345e+06	4.73377e+06	6.89861e+06	8.17418e+06	5.79997e+06	1.01161e+07	5.23973e+06	4.65743e+06	4.67593e+06	6.13417e+06	866928	879964	780151	1.31457e+06	1.31744e+06	1.70864e+06	1.59155e+06	1.93444e+06	1.22384e+06	1.55634e+06	2.56972e+06	682299	1832800	1.70532e+06	99237.3	1.32127e+06	606333	1.45225e+06	1.13842e+06	1.06994e+06	5.67758e+06	6.61149e+06	6.25213e+06	7.94222e+06	7.79348e+06	7.15662e+06
Benzoic acid	15.272	1257.2	179	44545.5	47241.4	32171.3	349922	66725.4	62586.2	44509.8	58428.1	66585.4	67750	73876	63796.3	69033.6	51328.1	55981.3	63819.1	70848.2	62449.8	54819.7	55695.7	10689.7	10782.9	17319.3	24418.6	25488.4	32136.4	28604.7	26443.5	32746.5	32154.5	24075.8	98084.3	23244.4	14372.6	930381	10926.6	53476.2	26525.4	18019.8	16447.8	36529.7	34820.5	46473.4	32573.1	42553.2	38989.9
[Hydroxylamine (3TMS), MS98, RI1091.5, Putative but Unconfirmed]	11.474	1096.4	249	5151.52	5297.81	3302.75	16484.4	12323.9	6344.83	10039.2	2575.25	4227.64	8000	7131.78	4845.68	15840.3	4960.94	10218.1	5979.9	13080.4	3293.17	4393.44	3086.96	2100.31	4128.11	4397.59	6782.95	6093.02	3954.55	3139.53	2719.67	2605.63	2560.98	5308.06	1915.71	4577.78	2015.21	2330.51	2084.94	3285.71	7881.36	6039.6	4597.01	5388.13	15538.5	9951.69	9122.81	11063.8	2323.23
Agmatine	25.377	1736.5	174	1.00151e+07	1.69866e+07	1.17068e+07	1.30996e+07	1.3651e+07	1.76632e+07	1.8222e+07	1.88387e+07	1.79777e+07	2.04151e+07	1.80236e+07	1.27423e+07	2.30951e+07	1.99732e+07	1.68982e+07	2.11632e+07	1.83428e+07	2.95692e+07	2.21476e+07	2.64274e+07	2.30934e+06	1.84306e+06	3.06226e+06	3.39097e+06	4.13595e+06	7.18791e+06	1.27293e+07	6.62414e+06	10492500	7.96126e+06	3.27668e+06	2.7823e+06	3.94787e+06	4.21186e+06	250551	3.05004e+06	2.15576e+06	1.58661e+06	2.12881e+06	2.43057e+06	2.26452e+06	1.33785e+06	2.04884e+06	1.80129e+06	1.86411e+06	2.9348e+06
4-Hydroxycinnamic acid	28.999	1938.8	308	76250	65705.3	69694.2	77968.8	56725.4	74310.3	104824	68495	51056.9	75708.3	136705	110031	108697	100938	93894.1	109196	119598	75983.9	54557.4	190391	48996.9	36868.3	38102.4	48798.4	42697.7	30863.6	43100.8	21464.4	21126.8	23414.6	61706.2	55593.9	65511.1	57224.3	119788	21853.3	27666.7	31737.3	8085.81	20298.5	54200.9	71743.6	49275.4	39415.2	49929.1	47171.7
L-Proline	16.317	1301.5	142	1.08828e+07	1.46552e+07	1.39806e+07	2.26054e+07	1.1159e+07	2.17429e+07	3.84504e+07	2.76923e+07	2.90423e+07	2.18478e+07	1.60901e+07	1.52964e+07	1.16346e+07	1.96325e+07	21700000	9.14494e+07	61726875	1.51657e+08	1.18968e+08	1.32214e+08	4.64734e+06	4.04957e+06	4.07274e+06	5.19837e+06	3.03935e+06	2.77874e+07	4.08472e+07	1.62919e+07	14222500	1.99846e+07	2.20962e+06	2.20215e+06	1.88929e+06	2.40452e+06	667415	1.20649e+07	6.02543e+06	1.01058e+07	1.30634e+07	1.13012e+07	2.79484e+06	3.34036e+06	4.01696e+06	3.12088e+06	1.8456e+06	3.25919e+07
[D-Ribofuranose, 1,2,3,5-tetrakis-O-(trimethylsilyl)-, MS83, RI1764]	25.927	1766.3	217	7.39662e+07	8.51754e+07	6.89783e+07	8.22802e+07	9.61861e+07	2.79574e+07	3.79686e+07	3.89997e+07	4.44415e+07	42554625	1.11297e+08	1.19516e+08	1.00459e+08	118264375	8.77306e+07	6.80959e+07	5.07991e+07	8.90169e+07	6.25331e+07	82804000	2.74295e+07	2.85725e+07	3.16151e+07	2.91751e+07	4.54529e+07	2.74144e+07	2.80983e+07	1.42791e+07	2.04579e+07	1.66961e+07	3.51614e+07	5.26935e+07	57744400	5.62094e+07	5.69304e+07	3.5588e+07	3.58215e+07	3.09178e+07	3.82258e+07	3.95023e+07	5.94453e+07	4.65536e+07	4.24342e+07	3.97034e+07	3.95979e+07	3.81503e+07
L-Glutamic acid	23.202	1618.8	246	2.96595e+06	4.62392e+06	5.37468e+06	3.75348e+06	4.5606e+06	576793	671098	667090	555285	535417	3.69597e+06	6.48068e+06	2.81954e+06	7.17746e+06	7.2909e+06	1.39663e+06	1409375	1.97538e+06	4.11616e+06	3.01465e+06	1.16724e+06	728434	1.28494e+06	1.07612e+06	682465	1.13009e+06	1.37419e+06	211548	752570	671626	694408	1.98149e+06	1.68644e+06	3.82468e+06	2.20047e+06	589537	407524	558432	901122	917045	4.28269e+06	5.22421e+06	5.80947e+06	5.63906e+06	2.56369e+06	3.18838e+06
[beta-D-Glc-(1,6)-D-Glc Peak 2, MS76, RI2534.4]	37.426	2539.2	204	5.22604e+07	5.81592e+07	3.46453e+07	1.39741e+08	4.74424e+07	2.44475e+07	2.12258e+07	1.72827e+07	2.88646e+07	23588125	9.38392e+07	6.15653e+07	9.70935e+07	6.61601e+07	8.37837e+07	5.01375e+07	6.68551e+07	1.06661e+08	7.1991e+07	9.5867e+07	1.88803e+07	2.36782e+07	2.0591e+07	1.8811e+07	3.04346e+07	2.28642e+07	2.0815e+07	2.01993e+07	2.93133e+07	1.90033e+07	2.01627e+07	7.75574e+07	3.62274e+07	3.66385e+07	1.25012e+08	2.12214e+07	4.471e+07	2.05144e+07	2.39303e+07	2.50365e+07	3.98088e+07	2.82022e+07	3.19415e+07	2.89725e+07	5.74182e+07	2.66817e+07
[Butanoic acid, 2-oxo-, bis(trimethylsilyl) deriv., MS63, RI1192.8]	13.805	1195.1	147	5.73731e+06	9.63987e+06	1.07254e+07	8.26641e+06	9.37137e+06	8.07079e+06	1.28867e+07	8.2291e+06	1.06878e+07	10221500	1.26219e+07	2.02427e+07	1.16592e+07	1.69936e+07	1.52179e+07	3.0127e+07	1.4161e+07	2.62697e+07	2.82301e+07	3.28683e+07	2.39947e+06	3.05907e+06	3.79392e+06	3.48178e+06	4.21926e+06	8.01959e+06	8.54027e+06	5.30423e+06	7.00222e+06	7.73768e+06	3.61626e+06	3.05019e+06	5441200	4.46821e+06	811737	1.01091e+07	4.86657e+06	6.2936e+06	1.17736e+07	1.2973e+07	8.11183e+06	8.19656e+06	9.82348e+06	9.61468e+06	6.31504e+06	1.54008e+07
[Melibiose (8TMS), MS82, RI3094.1]	43.992	3096.4	204	7.87311e+06	1.07201e+07	9.77391e+06	1.32221e+07	1.2107e+07	8.35155e+06	9.21565e+06	9.6106e+06	9.15382e+06	1.36114e+07	1.03264e+07	1.24398e+07	1.20133e+07	1.25142e+07	1.26751e+07	1.11578e+07	1.39173e+07	1.91035e+07	1.49953e+07	1.85675e+07	3.6711e+06	3.56776e+06	4.1906e+06	3.88872e+06	3.80628e+06	5.32841e+06	5.11895e+06	3.40297e+06	5.04775e+06	4.9672e+06	3.51379e+06	5.30295e+06	5.92542e+06	6.36346e+06	8.43305e+06	5.41544e+06	5.25081e+06	6.56153e+06	5.18218e+06	7.13549e+06	8.8058e+06	6.68867e+06	7.22812e+06	7.47947e+06	7.35922e+06	6.80253e+06
Gentiobiose	40.706	2793.1	480	154735	169937	171376	234414	224613	100483	182431	133880	141829	105833	231744	331605	217185	302266	269346	533719	310000	578353	559311	446565	49153.6	57722.4	66415.7	56976.7	73395.3	70681.8	156783	74016.7	142218	118171	39620.9	66168.6	106756	115513	130339	159112	130619	95932.2	151452	147582	140502	313487	114058	137135	149007	193283
[Unknown Probable Sugar or Sugar Derivative, RI1583.9]	22.576	1585	217	4.06129e+06	5.35351e+06	4.61691e+06	5667500	7.51525e+06	3.35983e+06	3.40016e+06	3.08866e+06	3.43244e+06	4.01404e+06	6.73802e+06	7.98799e+06	7.68811e+06	8.59078e+06	7.12165e+06	8.38995e+06	5.14196e+06	1.02808e+07	8.97734e+06	1.08012e+07	1.66846e+06	2.07626e+06	2.52497e+06	2.07171e+06	3.63419e+06	3.47582e+06	3.59802e+06	1.82088e+06	2.8212e+06	2.40496e+06	3.67967e+06	5.69594e+06	6.74684e+06	6.53897e+06	9.26233e+06	5.52691e+06	5.52076e+06	3.61131e+06	7.69488e+06	6.80752e+06	1.58565e+07	1.26285e+07	1.31383e+07	1.37561e+07	1.04593e+07	1.3262e+07
[Unknown Putative Disaccharide, RI2997.5]	42.953	3000.1	361	734432	1.01464e+06	934434	1.41801e+06	2.05701e+06	437862	531529	519866	558943	565125	1.84899e+06	1.33022e+06	1.43298e+06	1.75848e+06	1.46953e+06	978191	649777	1.90265e+06	1.45548e+06	2.18752e+06	486082	607295	843524	528140	703907	400045	470736	260377	465106	328455	475545	1.54146e+06	1151200	1.19395e+06	1.40534e+07	857143	802857	455212	743927	783761	1.00808e+06	891846	845411	948070	744681	853737
[4-hydroxy-3-methoxyphenethylene glycol (3TMS), MS93, RI1996.5]	29.863	1994.7	297	491932	749216	515749	662148	633063	465276	566235	569732	552439	323500	1.06605e+06	1.2487e+06	1.80832e+06	1086250	1.57564e+06	687437	714107	853173	1.22731e+06	1.02974e+06	304326	214270	143464	101318	149767	108045	63953.5	54058.6	71091.5	88333.3	487536	815402	546978	664981	879492	468996	276905	554534	389010	399761	1.35708e+06	931590	1.00155e+06	821345	544823	423283
L-Tyrosine	28.835	1928.2	280	514621	1.23354e+06	1.26067e+06	1.01004e+06	1.31148e+06	458345	655608	699632	505528	548208	2.72589e+06	2.97858e+06	2.5316e+06	3.42012e+06	3.4162e+06	2.34668e+06	1.52357e+06	4.32751e+06	4.03266e+06	7.03143e+06	673009	517829	772741	840465	833814	2.27336e+06	2.11527e+06	44393.3	306514	624593	152891	501111	693600	1.22578e+06	43305.1	1.38973e+06	1166000	1.54843e+06	1.73954e+06	2.36101e+06	96301.4	251333	478309	407895	297589	1.86303e+06
N-Acetylserine	21.012	1500.4	261	823977	972476	834985	1.20695e+06	999155	462552	605843	498495	597967	481208	2.09826e+06	1.68586e+06	1.79954e+06	2.63559e+06	1.26025e+06	1.77126e+06	1.93728e+06	2.94309e+06	2.18184e+06	2.26139e+06	445580	579715	484036	640233	601535	922136	1.1286e+06	594351	1.17482e+06	724309	385877	580268	490133	476350	773602	561660	536000	465636	581716	586776	1.25521e+06	1.07882e+06	1.21623e+06	1.21778e+06	1.2883e+06	867525
L-Lysine	28.516	1907.6	156	606705	916238	1.17147e+06	1.0809e+06	974472	1.24169e+06	1.96122e+06	2.7088e+06	1.52163e+06	1980750	1.36876e+06	1.42188e+06	1.27971e+06	1.54578e+06	1.40738e+06	2.97538e+06	2.39951e+06	6.63225e+06	6.56754e+06	1.00251e+07	442508	371637	461717	566163	512605	3.36323e+06	3.22233e+06	345356	502606	908984	390711	701533	887600	926996	321017	2.81336e+06	2.32476e+06	3.50199e+06	3.31182e+06	4.7777e+06	371553	542359	505894	448947	368511	3.47303e+06
[Unknown, RI1733.3]	25.398	1737.7	392	11704.5	12633.2	7859.33	14687.5	28133.8	3344.83	1764.71	2976.59	6788.62	5291.67	15852.7	18672.8	10126.1	19882.8	18193.1	10502.5	15178.6	12730.9	12262.3	7478.26	11630.1	11530.2	4337.35	3992.25	10046.5	2954.55	2054.26	6652.72	3591.55	4715.45	8862.56	8697.32	12666.7	10532.3	22330.5	3745.17	4095.24	2711.86	6204.62	3492.54	23333.3	23333.3	16715	37953.2	25461	5202.02
[L-Alanine, N-(trifluoroacetyl)-, trimethylsilyl ester, MS85, RI1044.6]	10.368	1049.6	242	23371.2	25266.5	77094.8	4335.94	53450.7	31758.6	311569	217023	33577.2	368583	10077.5	37561.7	1890.76	59218.8	7320.87	310452	82633.9	94457.8	440852	668478	1410.66	1387.9	1536.14	2286.82	3023.26	331000	384457	42301.3	18556.3	203130	29715.6	1302.68	42311.1	38973.4	1610.17	220695	380.952	127246	150924	119343	200502	94512.8	90338.2	37017.5	58156	824091
Nicotinic acid	16.318	1301.6	180	1.84765e+06	1.75342e+06	1.59327e+06	1.20566e+06	1812500	1.23969e+06	1.28078e+06	1.35525e+06	1.49967e+06	1.28292e+06	1.69349e+06	1.87469e+06	1.76525e+06	1.89859e+06	1.72866e+06	1.90548e+06	1885000	2.27225e+06	2.04039e+06	2.56152e+06	661379	516085	666928	733798	581116	733545	767636	558452	618697	568699	671043	628199	1.09147e+06	959810	47966.1	718649	559000	808305	798812	765254	841324	993128	1.05266e+06	1.06497e+06	575887	994848
[Gamma-hydroxybutyric acid (2TMS), MS89, RI1236.5, Putative but Unconfirmed]	14.836	1238.8	147	732462	764263	730734	1121875	869225	6.65972e+06	7.27118e+06	8.59191e+06	8.38886e+06	1.00184e+07	786667	645216	985462	911680	803863	3.04487e+06	7.5104e+06	4.31173e+06	3.51269e+06	4.58165e+06	284514	303915	304187	397597	417070	3.33127e+06	7.2105e+06	3.27975e+06	7.31144e+06	4.92947e+06	379905	371916	535111	403460	1.16924e+06	2.00595e+06	2.07776e+06	2.66093e+06	2.36614e+06	2.82684e+06	811918	886821	807681	949708	1.16461e+06	1.32157e+06
[Unknown Possibly Tryptophan Related, RI1426.0]	19.268	1426.4	160	3.14325e+07	3.50237e+07	2.46345e+07	5.68757e+07	2.81087e+07	6.39286e+06	6.09212e+06	5.20007e+06	6.41142e+06	5.11567e+06	2.77486e+07	2.36515e+07	2.81877e+07	2.82309e+07	3.42727e+07	9.36573e+06	1.1367e+07	1.02414e+07	9.44577e+06	1.20193e+07	1.5263e+07	1.73778e+07	1.83091e+07	1.61103e+07	1.5609e+07	6.29009e+06	5.06965e+06	4.27762e+06	6.34877e+06	4.30098e+06	1.20351e+07	2.38954e+07	1.90441e+07	1.55847e+07	3.13327e+07	3.60332e+06	4.67881e+06	3.96237e+06	3.58614e+06	3.50373e+06	4.51238e+07	4.26083e+07	4.81058e+07	4.19179e+07	5.00434e+07	9.81167e+06
[beta-Alanine, N-(trimethylsilyl)-, trimethylsilyl ester, MS84, RI1187.4, Putative but Unconfirmed]	13.647	1188.4	102	265076	482320	628012	277969	499930	456310	705098	908528	386992	908000	511783	724414	588782	744219	705701	2.03487e+06	1.24254e+06	1.79265e+06	3.03734e+06	2.68352e+06	152069	101744	165873	182597	86232.6	605773	1.32717e+06	137573	153873	367683	72464.5	57011.5	162622	139240	78813.6	414865	78238.1	497839	322706	416448	153562	122308	189469	213743	159291	1.79429e+06
[truncated: 53 more columns]

## Sheet: Dataset3
Dataset3. Metabolite abundance in coleoptiles of two wheat genotypes with 5 replicates before and after 1 d anoxia treatment at 28oC, 24oC, 20oC and 15oC based on GC-MS peak areas. Wheat seedlings grew at 15oC for 3.5 days and then 0.5 day at 28oC, 24oC, 20oC and 15oC and then exposed to 1 day anoxic treatment at 28oC, 24oC, 20oC and 15oC respectively. C: Calingiri; D: Ducula. Air: before anoxic …
Coleoptiles			Data File:	01.PEAKLIST	02.PEAKLIST	03.PEAKLIST	04.PEAKLIST	05.PEAKLIST	06.PEAKLIST	07.PEAKLIST	08.PEAKLIST	09.PEAKLIST	10.PEAKLIST	11.PEAKLIST	12.PEAKLIST	13.PEAKLIST	14.PEAKLIST	15.PEAKLIST	16.PEAKLIST	17.PEAKLIST	18.PEAKLIST	19.PEAKLIST	20.PEAKLIST	41.PEAKLIST	42.PEAKLIST	43.PEAKLIST	44.PEAKLIST	45.PEAKLIST	46.PEAKLIST	47.PEAKLIST	48.PEAKLIST	49.PEAKLIST	50.PEAKLIST	51.PEAKLIST	52.PEAKLIST	53.PEAKLIST	54.PEAKLIST	55.PEAKLIST	56.PEAKLIST	57.PEAKLIST	58.PEAKLIST	59.PEAKLIST	60.PEAKLIST	61.PEAKLIST	62.PEAKLIST	63.PEAKLIST	64.PEAKLIST	65.PEAKLIST	66.PEAKLIST
			Genotype/Treatment	C15Air	C15Air	C15Air	C15Air	C15Air	C15N2	C15N2	C15N2	C15N2	C15N2	D15Air	D15Air	D15Air	D15Air	D15Air	D15N2	D15N2	D15N2	D15N2	D15N2	C20Air	C20Air	C20Air	C20Air	C20Air	C20N2	C20N2	C20N2	C20N2	C20N2	D20Air	D20Air	D20Air	D20Air	D20Air	D20N2	D20N2	D20N2	D20N2	D20N2	C24Air	C24Air	C24Air	C24Air	C24Air	C24N2
			Replicate:	1	2	3	4	5	1	2	3	4	5	1	2	3	4	5	1	2	3	4	5	1	2	3	4	5	1	2	3	4	5	1	2	3	4	5	1	2	3	4	5	1	2	3	4	5	1
	Average RT (min)	Average Retention Index (Kovats)	m/z
Glycolic acid	10.884	1054.6	147	10753.9	12820.8	14957.7	11862.6	12435.4	12484.7	23879.2	9911.44	15107.8	14777	8467.63	12115.7	9141.1	7073.87	7911.74	5741.49	11840.4	11735.9	6397.17	8110.33	7370.41	9972.18	10268.8	9772.38	8913.29	18228.7	18912.2	17287.2	11518.7	19492.4	8999.21	9652.62	8044.16	8628.69	8024.83	20436.9	17122	16888.2	18607.2	14245.4	6912.34	9645.85	10528.4	10006.8	3507.64	17336.6
L-Alanine	11.595	1084.9	116	99678.7	142120	147497	151467	134198	1.27192e+06	1.54785e+06	1.39342e+06	1.52642e+06	1.38775e+06	176405	214578	174443	153138	154942	939925	1.44484e+06	1.48409e+06	1.36464e+06	1.42317e+06	75479.9	80186	78171.6	75128.7	90867.8	1.37159e+06	1.18441e+06	1.16209e+06	545867	1.40994e+06	147043	111738	120023	122312	108574	1.64466e+06	1.47117e+06	1.56156e+06	1.40899e+06	1.61971e+06	86213.3	88698.3	96565.1	87353	50993.3	961818
[Hydroxylamine (3TMS), MS98, RI1091.5, Putative but Unconfirmed]	11.828	1094.7	249	386.14	400.32	424.53	417.49	383.03	381.01	395.29	280.05	304.59	301.91	389.88	537.23	418.72	386.82	393.96	290.08	315.44	362.35	253.44	309.16	407.71	582.89	528.92	500.65	529.75	427.97	459.18	409.11	385.38	439.26	416.65	643.76	537.83	466.35	410.73	499.09	446.38	384.68	441.26	348.63	459.08	511.77	422.54	268.98	440.71	384.32
[N-Trimethylsilyl-2-pyrrolidinone, MS88, RI1137.1]	12.878	1139.4	142	2844.28	2753.53	3165.73	3682	3537.63	22599.7	49032.5	44462.9	87681	54589.7	3961.14	4278.9	3792.84	2898.86	4090.81	22679	73380	39740.2	56199	51095.6	2525.56	2902.36	2849.39	2509.75	2362.57	16970.2	12963.8	19111	22353.2	16752.5	5100.63	3604.75	3023.72	3730.9	3226.22	19815.2	21415.5	32350.8	21315	41790.6	2209.66	2505.61	3001.68	6256.33	1372.23	25130.3
[Phosphoric acid, bis(trimethylsilyl)monomethyl ester, MS91, RI1170.6, Putative but Unconfirmed]	13.704	1174.3	241	139780	140805	187061	155317	156322	107159	142496	97087.1	111240	107315	137176	147896	164429	133679	135220	84202.4	149320	97086.1	122512	96366.7	129915	136472	154055	177159	111357	92648.7	64416.4	77680.1	33175.5	103351	131377	124630	94656.6	159601	129732	77735.5	102422	73270.7	79062	67476	120699	133277	132998	193338	50178	70158.7
[beta-Alanine, N-(trimethylsilyl)-, trimethylsilyl ester, MS84, RI1187.4, Putative but Unconfirmed]	14.091	1190.7	102	140.86	299.76	261.42	296.83	337.52	4671.73	7135	5135.56	4304.45	5046.02	394.47	270.8	370.09	346.11	371.25	1935.5	8921.56	6477.93	5218.99	5153.01	297.85	184.46	302.26	276.46	225.51	3544.87	2002.48	2522.67	1089.53	3310.61	365.06	240.6	216.38	321.77	337.23	3351.82	6011.1	2335.58	3051.34	1621.29	299.4	598.69	643.65	395.04	105.19	3608.63
L-Valine	14.624	1213.4	144	37932.7	73228.2	87496.3	73031.4	88345.6	199152	256199	1877.6	1338.37	183155	140990	105924	113756	125208	108860	79492.1	1901.28	200249	1584.37	194262	56562.6	59561.6	73560	56936.2	84968.8	121830	92199.7	128021	54199.4	129556	112199	110726	120345	129377	124091	174857	212963	134140	137561	863.74	107036	117728	140461	75264	59433.1	146598
[Gamma-hydroxybutyric acid (2TMS), MS89, RI1236.5, Putative but Unconfirmed]	15.26	1240.3	147	1803.17	2526.62	2742.53	2751.83	2664.93	20871.7	29280.5	20623.3	33525	28035	1624.16	2130.07	1922.04	1924.53	1846.74	12363.5	45714.4	29902.9	31601.5	30939.5	2417.58	2099.77	2344.34	2326.38	2041.91	19467.7	19083.8	28556.3	17569.5	13945.6	2049.52	1765.58	1697.48	1823.48	1925.49	17579	29062.9	28381.1	28693.8	19930.8	1787.5	2317.37	2084.57	1831.13	880.92	39606.4
Benzoic acid	15.59	1254.3	179	305.87	343.26	370.71	450.03	414.3	325.63	381.77	510.95	335.41	328.96	279.08	285.57	290.12	268.12	339.03	291.75	386.51	281.3	784.5	341.32	560.99	388.38	474.85	411.89	426.76	433.84	501.16	497.12	417.3	447.91	504.37	403.82	392.35	421.11	406.74	515.29	568.39	398.88	445.79	416.94	415.24	385.27	436.38	466.26	487.98	581.73
L-Serine	15.775	1262.2	132	80603.2	57126.6	99305.8	70193	46242.1	25791.4	52451.4	33665.6	45019.3	34232.7	80042.8	130673	84027.6	69396.6	68319.6	15700.7	50521.6	29923.2	28129.5	34252.2	15869.2	46873.5	38281.2	37489.8	46829.5	8467.23	15151.1	17320.8	9677.29	19089.8	54186	48080.2	65445	53246.8	37481	23302.4	30935.6	20478.6	13744.2	20237	29374.3	22459.1	35177.1	87309	22993.5	19158.6
[Ethanolamine (3TMS), MS90, RI1265.4, Putative but Unconfirmed]	15.94	1269.1	174	336657	376223	367191	314701	377139	357514	401362	262456	305512	337634	353686	392995	364495	335663	315847	243258	377391	300323	308231	324794	293479	264886	280881	312710	256081	272217	265342	243545	208783	269113	327629	316076	260088	305018	311758	278161	252226	241835	247664	221062	286225	285560	247740	246597	163537	249295
Phosphoric acid	16.117	1276.6	314	257392	261911	287349	248223	233503	230334	296787	177301	208916	218332	163014	197348	200884	176227	195748	100893	205625	216834	161551	177590	326921	292052	335975	368489	316691	340544	381616	363589	302183	384078	299831	233806	272430	215751	219697	307994	289829	327511	305631	275241	299116	298113	361629	380632	189227	376661
L-Isoleucine	16.622	1298	158	13110.8	33247	31712	29838.8	42252.3	124945	119164	147117	91944.1	100183	78333	39983.9	52003	62357.8	45859.3	38910.7	149725	119227	124756	88409	17851.9	18531.8	24506.7	21156.9	27458	65949	42371.2	55350.4	26082.8	62546.9	56672.2	56445	45925.6	53297.8	63318.8	99585.9	106694	69526.5	73718.3	52280.3	44578.6	52157.1	60765.1	23627.7	22843.8	66500.5
L-Threonine	16.671	1300.2	219	6225.02	4657.7	8246.85	5712.25	4776.8	14100.9	31850.6	17212.9	24333	22133.2	7473.16	10178.6	7512.93	5954.07	5065.39	8541.2	17486.4	16499.7	13350.6	17329	2190.16	7251.83	6442.5	5650.52	6521.37	8939.25	12497.7	13201	7022.88	14074.4	9525.95	7344.16	11602.8	7894.75	5795.6	15391.8	14407.1	15916.3	14219.4	15471.2	7287.12	5121.82	8677.65	17750.1	5797.31	14500.5
L-Proline	16.721	1302.3	142	3008.75	8883.46	6349.67	8782.68	6889.03	139879	145714	162394	126494	114933	21977.4	12147.7	18042.1	13559	8022.83	40149.4	189225	163942	141166	120778	7209.41	6676.95	4986.33	5190.34	8807.32	119775	89772.1	98126.5	42711.2	126789	6351.6	6843.86	4952.3	8788.32	11189.1	206754	219284	152362	146544	98715.5	12955.1	12579.9	15663.6	3721.35	5580.32	85610.9
Nicotinic acid	16.75	1303.6	180	1095.97	1062.09	1262.84	1426.84	1137.05	964.75	1649.48	1178.81	1192.78	1240.36	888.97	1354.78	1027.58	935.91	1147.99	738.09	1611.78	1652.11	1365.44	1334.42	1020.03	1186.54	1166.74	1019	1083.99	1443.68	2369.56	1514.77	1467.1	1582.96	1329.65	1425.26	1303.53	1195.08	1074.99	1621.15	2065.23	1652.65	1601.82	1570.59	1001.7	1011.63	1321.01	1916.37	588.66	2132.95
Glycine	16.91	1310.3	248	13337	14294.1	16820.7	15454.7	14725.2	69736.1	90288.2	66915.9	85497	71993.8	20151	24710.3	19910.7	18410.6	19986.2	42132.9	98129.2	90825.2	86087.7	83825.6	6625.98	7835.07	7643.6	8527.33	8310.49	65057.2	57914.7	62673.9	30604	53401.3	15641.8	12348.8	14393.4	15347.1	13408.1	77426.7	88677.2	70491.9	74366.6	67417.1	8870.16	9268.06	10262.8	9817.95	5467.41	57690.8
Succinic acid	17.186	1322	247	15862.7	16873.7	21087.2	20061.2	19978.8	7601.77	14136	9278.29	30391.5	18375.7	10728.3	16792.4	14743.7	9823.29	14080.3	6525.88	19792.1	17256.9	17604	19603.1	11783.1	13078	13157.8	15173.2	14377.5	11761.5	26159.8	23484.7	38948.1	10518	14632.3	12157.4	11152.3	13023.9	10336.7	16860	17874.9	19208.7	14271.4	13274.2	7911.43	9665.81	9918.11	15386.5	5752.73	27661.8
Glyceric acid	17.489	1334.7	292	3133.73	3960.44	5659.15	5326.61	5210.06	1729.31	2873.06	1593.93	2656.15	2131.77	1882.19	3099.51	2790.91	1728	2815.35	513.14	1938.6	1290.91	1150.71	1263.67	2407.31	2280.52	2421.36	2616.91	2467.04	1508.37	1974.18	1740.62	1090.49	1628.14	2226.01	1751.65	1356.37	2088.45	1454.64	1470.48	1745.58	1264.58	1326.34	1021.11	1592.25	1842.13	2061.21	3144.9	1156.49	1861.04
[Unknown, RI1335.8]	17.539	1337	285	466.56	667.48	607.14	605.84	683.97	763.27	683.98	589.42	457.93	491.76	487.83	594.25	553.94	525.11	542.31	458.97	654.16	592.46	426.57	541.74	591.61	615.88	790.2	823.65	616.03	725.53	739.18	665.9	532.69	766.25	689.28	621.35	639.55	625.69	636.35	681.32	813.85	534.7	755.61	456.1	366.39	465.56	510.86	224.37	368.49	546.33
Fumaric acid	18.04	1358.2	246	1005.53	1158.4	1686.09	1769.31	1744.74	769.27	1309.65	1242.81	1403.74	952.34	1194.26	1452.85	1559.15	1007.07	1698.85	382.42	1373.41	1054.94	1053.8	850.25	457.35	498.03	642.14	630.29	491.13	575.89	504.67	782.09	320.41	593.58	1076.06	838.83	776.13	1057.81	757.52	906.2	994.18	749.58	633.28	653.94	270.25	350.03	466.09	497.45	199.75	715.09
[Unknown, RI1375.3]	18.48	1376.9	141	1548.25	3318.8	3322.35	3194.76	3620.26	2512.21	1793.88	1955.99	1231.34	1241.85	4476.3	2789.29	3255.68	4557.34	3720.99	1118.63	3744.6	3577.9	4555.38	2003.19	7238.13	3869.89	7136.24	4674.69	5459.53	3578.59	1925.55	2696.98	1227.83	4043.36	4408.45	6976.4	6246.53	7035.18	8859.51	6015.06	11882.5	2640.56	3300.17	2361.18	16137.2	20564.6	20042.1	3534.67	9911.4	8631.73
[Unknown, 2(3H)-Furanone, dihydro-3,4-bis[(trimethylsilyl)oxy]-, trans-, MS91, RI1378]	18.529	1379.1	247	1137.26	1529.99	1975.7	1800.41	1693.6	859.7	1103.29	886.45	1074.17	871.7	991.63	1161.03	1039.26	959.88	1231.4	234.7	625.6	506.51	487.58	513.7	1063.54	1223.96	1200.02	1081.97	1192.24	483.67	624.36	570.07	365.51	599.76	894.98	903.33	593.77	820.89	743	429.82	487.41	352.37	329.02	326.94	598.19	903.97	818.85	1196.59	600.39	524.87
O-Acetylserine	18.988	1398.2	174	42.49	71.71	76.39	86.26	107.28	862.61	1404.37	976.98	186.36	617.32	85.96	61.9	71.44	78.73	90.3	163.16	660.7	405.63	211	354.58	42.27	41.35	58.01	49.65	45.15	171.39	84.88	54.06	39.76	253.11	70.7	61.97	44.48	60.47	79.23	344.79	441.04	55.59	102.81	76.78	40.17	25.62	57.36	67	26.74	76.43
[Unknown Possibly Tryptophan Related, RI1426.0]	19.666	1427.4	160	18125.3	10932	8786.47	9973.78	7461.91	1494.38	2094.07	1354.08	2074.49	1652.76	27840	14328.9	12008.5	13377.9	15631	1247.65	2186.11	2404.54	1385.83	2180.19	4278.93	3047.92	6287.62	10926.4	2120.35	2043.19	2036.23	1481.76	1239.72	1541.67	9092.42	8981.95	11491.6	7484.05	10678.1	2218.63	3163.09	1998.02	1978.85	1748.76	1911.2	5381.92	8177.14	33813.5	3089.82	2020.21
Beta-Alanine	19.697	1428.5	248	2440.57	2610.83	2829.09	2121.89	2258.62	24555.3	42576.8	22090.1	32271	30044.1	3417.8	3533.03	2979.83	3077.91	2832.28	14786.5	36665.5	31275	28437	31052.2	2981.8	3565.04	3785.28	4153.32	3807.01	25584.9	30003.3	26314.9	17241.3	28563.8	4606.03	4416.79	6619.96	4443.31	3732.41	39377.2	41754.7	31950.6	33026	28128.3	3883.38	5151.81	6122.35	7357.45	4520.94	26518.1
L-Homoserine	20.163	1448.4	218	767.76	1042.48	1300.13	1005.62	901.82	328.27	576.01	386.42	372.66	288.67	1716.35	1753.76	1547.23	1677.57	1807.75	210.66	1351.98	772.62	589.8	809.11	650.02	861.85	1069.2	750.96	863.74	360.93	277.61	366.5	215.15	422.79	1141.69	1137.19	2081.16	1331.67	1360.54	980.99	1971.86	543.83	805.56	826.22	1071.67	1606.44	1891.98	3240.11	497.68	794.34
[Unknown Possibly Indole Related, RI1448.6]	20.209	1450.2	350	749.62	1238.47	954.11	875.84	1039.8	835.26	988.03	802.99	993.49	957.84	922.91	987.18	1068.11	848.96	1029.88	719.95	1065.41	889.91	741.52	767.77	600.81	508.05	716.36	656.82	577.54	771.16	684.83	750.44	607.81	686.42	718.33	476.74	513.97	608.54	690.85	527.81	920.87	624.74	712.4	634.24	608.69	888.79	635.45	438.68	775.34	977.33
[Unknown Probable Sugar, RI1472.5]	20.795	1475.1	234	3417.07	3810.01	5130.67	5354.44	5194.04	1807.6	3035.36	1377.21	2426.76	2320.88	1923.65	3817.97	3273.14	1819.66	2951.82	463.25	1718.82	1387.32	1335.65	1512	1560.88	1256.39	1196.44	1555.47	1598.67	520.73	666.62	677.05	390.81	600.79	817.15	713.45	614.1	1097.91	751.42	640.92	654.71	439.44	542.88	325.89	472.85	1091.1	1044.91	1683.99	510.45	483.54
L-Malic acid	21.007	1484	233	197953	150592	224016	191420	179390	35597.3	44461.8	55846.7	86948.5	56956.9	141364	154621	172540	132874	199173	37008.5	64132.6	76175.7	53846.7	48635.1	136509	104440	118193	156608	115073	19359.9	20304	31501.5	13570.8	25063.8	246423	150716	166117	197088	98635.7	52942.6	83997.8	55321.1	34159.4	49082	84154	87194.3	121748	98523.7	46316.5	22090.6
D-Threitol	21.198	1492.1	293	30.65	72.14	39.43	36.82	46.46	40.58	83.06	26.96	36.15	31.72	28.29	26.61	26.35	22.96	28.05	16.55	33.61	26.31	19.3	20.63	35.45	57.25	78.75	71.64	50.01	65.45	89.05	83.74	35.25	57.14	44.53	27.85	28.03	42.02	25.93	93.16	81.83	56.67	62.81	35.95	59.29	66.49	68.63	129.74	31.46	89.92
Erythritol	21.277	1495.8	307	6.94	7.78	7.89	8.01	13.21	3.2	189.07	5.11	7.32	4.04	6.86	6.18	6.48	4.29	8.55	4.25	5.64	4.79	5.32	7.41	17.26	7.01	207.92	17.18	144.62	3914.77	10.65	6.06	5.81	5.54	12.64	6.77	14.46	10.35	10.09	9.73	213.73	11.38	8.79	9.87	163.72	12.21	197.41	292.02	9.13	11.99
N-Acetylserine	21.411	1501.3	261	103.93	103.96	145.55	124.72	119.72	1617.89	3779.57	1861.09	1079.43	1711.57	95.2	160.32	127.19	102.18	135.51	381.24	1019.41	980.05	702.56	1039.46	77.77	82.64	82.95	85.14	75.65	685.98	591.88	485.95	185.07	2331.73	98.64	76.62	75.92	86.15	68.74	3557.71	2566.58	830.59	685.67	1232.35	32.16	50.86	59.14	122.53	42.59	376.71
[Unknown Possibly Indole Related, RI1516.1]	21.602	1513	283	466.6	527.54	574.86	421.17	559.07	467.76	683.22	410.56	522.33	498.62	500.55	566.83	474.84	481.94	474.16	373.98	499.35	573.13	416.99	514.99	862.65	1247.09	1245.39	1005.28	1121.52	966.4	1085.05	937.66	914.21	1004.03	961	1081.84	1233.6	1210.68	935.32	1183.19	1287.25	1033.56	1050.06	908.49	742.17	635.71	1374.85	1827.67	440.06	721.3
L-Methionine	21.649	1514.1	176	3251.04	4366.68	6451.19	5387.2	4655.38	8659.73	17842	13484.1	9591.89	9064.95	6518.25	6784.82	6636	6191.57	6034.73	4534.77	15216	7710	13561.6	12637.7	2733.27	4269.86	4481.89	3524.04	4730.61	2509.4	3329.09	3769.74	1983.02	3198.95	5919.61	5116.15	7827.7	5295.76	4833.71	5851.47	6529.13	4471.05	4117.92	5559.25	5164.27	4668.85	6083.58	7052.42	3647.67	5380.85
L-Aspartic acid	21.661	1515	218	48508.7	53089.7	73478.5	62220	68942.4	3296.92	5956.99	5069.16	5559.3	3938.74	68459	79821.3	67760.2	64475.1	66159.6	1967.26	7692.88	4506.72	5063.5	4875.99	42052.2	54424.5	59653.8	49331.7	59258.4	3177.42	7326.32	7818.19	4529.67	4958.56	55520	53819.6	61401.5	63132.8	55071.9	8079.49	9142.59	6257.08	3970.1	7236.36	41343.2	38620.2	54732.9	64994.5	30791	9862.23
Pyroglutamic acid	21.725	1518.4	156	678728	639898	616883	637547	632965	169600	304404	192956	207801	177144	844195	887132	793854	798935	775360	131882	369756	303037	191475	229704	404041	494026	461385	456288	543126	68078.4	43259.2	71289.4	25880.8	125747	654547	591589	639608	728175	602096	343233	366637	157562	114159	203444	383765	325109	455631	658854	303115	41776.2
Gamma-Aminobutyric acid	21.856	1525.5	174	55951.3	105860	114189	120410	107477	864774	943888	882453	862516	842384	106637	142991	102462	95236.4	140105	730642	1.02879e+06	922112	994568	910084	72291.9	66202.9	88095.7	73065.6	88305.6	675162	705647	738262	638679	689001	178766	114810	141573	120951	110773	775316	814784	751147	767112	734937	74180.8	81144.1	83357.8	56521.7	57400.8	761139
[Pentitol, 1-desoxytetrakis-O-(trimethylsilyl)-, MS72, RI1528]	21.943	1529.9	217	276.21	308.77	265.5	298.04	321.36	3502.21	7208.65	2204.51	2756.05	4043.37	305.29	293.34	254.01	258.85	274.5	1483.91	3844.7	3335.16	3252.74	3164.4	528.01	442.81	495.2	453.29	410.29	8518.42	7462.39	6734.01	3904.41	8657.21	647.06	452.83	473.53	489.18	452.9	6552.79	6735.35	6119.69	8239.56	6860.61	350.65	405	463.36	804.78	237.96	11909.5
[Unknown, RI1530.4]	21.95	1530.9	174	15212.1	8974.08	6885.76	8813.25	6235.11	7218.7	11133.4	9012	11398.1	7610.55	11030	7374.31	7565.45	5558.22	7147.83	7395.42	102165	9658.78	82483.2	74786.4	3213.76	3713.55	3945.29	5789.87	2819.97	4772.94	3795.62	4072.23	3486.69	4933.72	6738.59	5865.24	5426.64	4232.33	5463.93	6746.42	7573.9	5120.99	5639.72	5198.92	2349.59	3841.41	4432.62	25860.6	2055.66	4314.2
Threonic acid	22.42	1555.8	292	45645.5	59225.3	74305.4	73392.4	59910.3	30020.8	47469.3	26805	39754.1	38385.6	33454.2	51779.8	44433.2	32850.2	43524.9	7644.28	27460.7	22721.3	16753.2	18670.5	39172.4	31581.9	36954.8	40821.9	40025.4	20439.2	28693.9	28788.3	20768.6	25010.7	29169.6	23723.2	14505.6	25404.6	25112	13754	17667.9	14174	12623.4	9855	19245.9	31034.2	27316.1	52384.1	15746	20690
[Unknown Probable Artefact, RI1568.3]	22.662	1568.5	330	104.16	112.28	136.81	140.12	137.02	80.05	170.08	87.58	97.05	99.97	86.78	102.23	86.46	67.21	86.64	26.29	117.47	68.6	75.12	89.5	121.25	144.24	164.45	145.46	134.13	130.82	140.38	122.95	80.33	135.72	119.67	121.54	123.59	109.56	112.52	182.11	132.37	110.63	101.81	93.37	116.22	137.54	158.84	286.65	111.7	141.21
[2-OH-glutaric acid (3TMS), MS91, RI1573.4, Putative but Unconfirmed]	22.763	1574.3	247	169.99	175.02	264.09	265.41	271.62	1116.9	792.11	1347.05	5769.43	979.12	161.87	214.85	216.42	154.55	212.34	1227.82	4652.54	3813.23	3833.19	3304.78	119.95	108.66	111.64	112.29	101.03	236.83	320.61	573.39	885.85	249.36	133.06	110.47	120.79	131.09	107.19	388.72	400.46	359.32	246.81	347.85	76.15	71.32	78.98	115.59	43.18	322.48
Oxoglutaric acid	22.818	1577.8	198	3489.69	4166.62	2963.81	3442.6	3651.02	1069.52	2032.87	1065.76	1500.94	1297.13	2173.2	3115.57	2469.34	1689.66	2228.28	817.98	1855.29	1171.17	738.84	1058.38	1183.57	1123.98	1506.03	1113.45	917.54	350.33	170.69	190.4	73.49	372.36	825.53	713.78	1159.65	638.43	813.05	504.78	675.38	283.25	276.38	291.41	733.62	635.86	1218.05	1372.04	394.07	178.24
[Unknown Probable Sugar or Sugar Derivative, RI1576.7]	22.835	1577.5	306	427.84	494.78	408.99	537.11	673.5	301.21	643.56	355.86	395.74	302.58	441.07	886.31	533.14	310.82	618.15	239.6	396.86	272.9	392.9	395.62	316.8	472.38	378.02	464.77	423.23	509.31	228.6	252.58	150.65	327.16	353.68	216.36	433.63	334.38	282.19	369.51	238.01	419.65	564.89	213.04	192.91	227.99	222.19	487.62	184.77	572.52
[Unknown, RI1589.5]	23.04	1589.9	344	71.72	186.37	254.87	101.19	148.19	14.98	36.36	24.45	18.31	14.74	1263.84	1597.04	1290.67	1389.77	747.96	7.99	217.82	48.07	24.72	19.07	48.09	71.78	100.46	39.21	165.98	14.36	8.12	21.88	7.15	19.47	225	209.71	269.92	532.54	327.96	106.89	134.22	28.6	22.3	24.82	138.13	84.29	116.2	29.33	31.67	21.71
[Unknown Similar to Proline 2TMS, RI1614.8]	23.531	1615.4	348	64.85	71.92	89.75	62.01	71.76	68.89	253.72	68.71	80.76	100.89	143.65	145.66	124.68	122.39	101.34	8.42	218.57	194.33	71.18	51.25	74.81	73.78	75.88	63.78	103.07	85.12	78.46	90.05	23.12	159.69	105.18	101.35	120.07	116.18	106.95	246.12	251.98	110.96	99.6	83.78	184.19	126.26	222.51	83.43	59.71	175.59
L-Glutamic acid	23.642	1621.9	246	427500	425434	496255	463151	459338	130742	260109	142792	151309	135239	414667	530060	434260	384061	386080	88689.4	180135	194917	117735	137391	303886	340970	333270	311601	369894	37522.8	13277.5	22589.8	3876.99	96781.2	311244	288031	308488	334201	304722	178281	142351	70337.8	34156.9	92541	274182	257124	303776	355450	171580	9965.87
L-Phenylalanine	23.767	1628.9	218	23962.5	23564.4	32234.6	25725.7	24453.5	95377.5	157171	114914	111842	98639.4	74950.8	78418.8	58544	64018.3	30271.1	33895.2	128871	87913.5	100217	87285.8	17866.1	30810.8	27850.7	23044.4	32848.6	41762.6	43260.6	53797.5	22736.2	51365.3	34694.7	44991	59322.7	46191.7	63674.8	89059.1	75514.3	51542.4	49280.5	70489.4	31198.5	31055.6	40378.2	37159.2	21375.2	50727.8
Allantoin	23.988	1640.4	403	94.28	218.85	316.52	356.17	315.05	234	472.3	282.54	243.72	280.86	266.51	258.19	264.22	235.05	208.23	82.43	522.8	288.4	293.79	206.77	333.84	327.4	641.72	491.25	546.92	256.02	304.38	281.52	131.4	468.15	492.74	449.57	550.89	484.54	483.26	545.08	891.04	325.86	308.87	265.63	662.49	612.61	963.54	138.51	331.56	561.77
[Gluconic acid, 2-methoxime, tetra(trimethylsilyl)-, trimethylsilyl ester, MS89, RI1647.4]	24.144	1648.3	204	1850.1	2414.97	2122.23	1740.25	1838.18	2419.33	5675.88	1298.73	2894.96	2505	2359.2	2583.67	1867.05	1962.58	1610.56	770.87	2418.58	3666.86	1490.92	1720.3	11111.9	15253.8	13753.2	11794.5	14524.3	13338.9	24064.1	18938.7	18450.6	20496.1	10107.4	14409.6	16738.8	15057.5	11067.2	25761.8	21227.4	20756	20472.9	21451.1	23586.3	19452	19682.8	27559.3	17231.7	35958.9
[Unknown Probable Sugar Acid Derivative, RI1653.9]	24.222	1654.5	244	2151.57	1970.6	2370.37	2305.73	2286.25	1361	1874.91	873.64	1430.38	1395.12	1264.7	1966.12	1717.38	1183.1	1600.59	385.34	1107.23	1077.62	805.97	833.4	1185.49	866.22	826.7	874.85	1096.34	438.3	459.67	482.54	239.64	497.28	738.03	662.55	571.03	807.14	706.51	437.88	587.47	364.89	438.44	316.41	459.47	738.4	711.39	1261.82	464.33	430.81
D-Xylose	24.259	1654.4	307	1153.84	1220.1	1665.5	1508.71	1517.24	2581.81	5140.75	3412.8	2539.66	3877.24	1390.38	1496.21	1256.4	1120.9	1460.39	1429.66	3411.35	2236.8	2610.93	2818.92	1482.29	1530.1	1584.28	1298.57	1448.85	2949.96	3514	3530.27	2283.09	3087.67	1542.04	1420.09	1717.57	1514.47	1757.44	1984.78	3475.39	1889.78	3939.46	1860.5	1498.64	1632.19	1654.3	2950.72	1049.72	5742.5
D-Arabinose	24.338	1659.6	307	843.1	934.35	987.31	941.75	1790.42	3100.79	4414.51	4071.27	3024.02	3117.16	887.45	1782.07	875.69	1333.14	1737.67	894.29	4071.9	2674.05	3149.25	3392.43	2869.35	1530.1	1639.94	1409.3	1448.85	3541.42	6597.33	5573.24	4774.78	2060.39	1423.66	1342.61	1717.57	1514.47	1574.52	1635.88	2735.35	2252.2	2649.87	1686.47	3138.95	1679.11	1799.19	6063.89	3245.12	9328.82
[Unknown, RI1665.4]	24.481	1666.9	275	1068.44	1297.66	1384.84	1114.43	1062.28	166.29	314.73	220.47	167.97	154.28	4067.81	3320.75	2822.39	3384.56	2628.43	127.22	812.66	465.6	242.13	312.93	677.46	804.65	749.34	750.92	945.76	114.24	77.27	163.7	58.91	148.4	1632.18	2289.63	2751.62	2831.87	2500.36	614.82	970.57	282.8	270.97	325.34	654.47	752.9	886.25	1226.92	530.27	118.39
L-Asparagine	24.641	1674.7	188	110976	156406	235221	163981	173837	100735	130176	106990	112361	110562	243257	195331	166812	204016	170601	76641	166356	135990	162355	119257	276845	370874	369118	336082	372628	141049	176285	197540	146753	239837	368895	399292	400360	398843	393283	309629	387499	221572	219834	237715	433797	429389	536452	559802	254872	283739
D-Ribose	24.664	1676	307	23329.4	28364.4	31561.2	39508.5	34611.8	10462	20917.7	21945.3	11052.3	16594.8	18283.2	23634.4	23557.7	18105	29193.4	11124.9	16150.3	6353.8	19462	18266.5	12407.3	10740.6	10675.6	9581.19	8793.92	3073.38	4184.5	3653.68	3608.4	2708.39	8696.44	7009.3	6993.59	7663.18	7738.17	2041.1	2736.09	2394.55	2875.63	1819.32	7388.67	7765.66	6607.19	10448.8	5887.92	6311.02
Glucosan	25.209	1706.8	333	698.57	624.22	869.89	1218.71	876.07	259.79	295.81	369.42	264.61	279.42	486.4	604.39	573.64	460.8	564.67	205.3	331.54	180.67	344.2	324.04	792.74	439.03	572.19	592.54	748.32	238.95	188.98	257.11	118.39	226.28	595.5	333.94	385.18	459.97	519.48	230.56	267.72	196.92	208.96	195.33	526.1	520.49	501.06	542.05	224.71	240.95
[Glycerol-2-phosphate (4TMS), MS81, RI1723.5]	25.568	1725.3	299	471.03	557.44	704.37	652.23	644.35	521.39	1196.4	522.69	698.2	755.6	427.78	547.63	644.2	407.34	563.86	273.71	1050.64	682.19	460.62	722.66	343.79	474.99	558.96	541.17	402.27	630.21	704.12	584.24	464.28	653.87	593.91	441.36	501.21	451.93	454.23	727.84	808.77	635.57	648.15	499.71	321.35	430.51	598.88	662.2	188.88	764.04
[Unknown, RI1730.4]	25.693	1732	227	636.84	831.25	910.75	466.87	563.51	46.58	127.32	53.4	63.86	55.75	6116.85	4684.78	3803.85	4310.66	2885.56	13.72	416.39	205.65	71.05	70.69	242.93	373.9	474.52	338.63	516.83	36.33	36.99	63.02	22.54	45.34	2282.91	1950.24	2914.21	2686.07	2856	298.38	610.98	106.47	127.95	135.62	301.37	400.08	437.57	140.01	167.85	46.12
Putrescine	25.765	1737.1	214	5818.96	5913.83	6480.64	7049.06	5227.45	16660.8	21147	16038.2	17794.8	12149.7	6688.95	7664.35	6919.92	5560.22	5174.4	7058.67	15181.1	12143.9	14752.5	14159.7	3161.78	4865.7	3623.31	3207.05	4186.9	4847.58	4029.81	4010.54	2599.63	4731.91	3956.24	3662.84	4943.11	3686.54	4516.73	8042.54	6842.47	5469.82	5265.62	5150.66	2565.82	2794.08	2595.25	2128.31	2130.99	4246.72
Agmatine	25.765	1737.3	174	64580.3	66155	61288.9	77231.5	58702.3	178612	225683	172386	190139	131223	71046.7	83211.7	75442.3	60763.9	56746.3	77337.2	161204	132048	161092	153950	34589.9	54089.8	33980.4	35340.8	46977.4	52739	44352	44042.6	24188.1	52261.6	43209.4	39673.9	54281.9	40429.8	48935.9	87645.1	63493.3	60923.4	58010.1	48170.8	28270.8	30799.6	28362.1	22597.6	24018.9	46276.7
[2-Keto-l-gluconic acid, penta(O-trimethylsilyl)-, MS81, RI1747.6]	26.012	1748.5	333	4673.04	4572.42	6991.34	6030.12	6264.09	3666.63	8206.25	4062.2	4927.96	5762.34	4254.17	5572.21	4691.88	3683	4807.37	1981	5033.03	3993.26	3651.94	3874.91	4429.97	4722.16	5029.58	4642.24	4752.77	3944.72	4312.43	3926.84	2294.18	4245.67	5503.31	4570.28	4592.24	5202.5	4672.63	4445.47	4970.35	3916.47	4039.5	3534.03	3843.18	4330.85	4770.58	10456.7	2962.74	4320.77
cis-Aconitic acid	26.08	1751.9	229	232384	254445	313124	240740	256972	113219	191273	110839	134547	165109	234292	239297	222018	166288	207065	91250	140977	109751	102415	118590	403212	342748	414287	440370	405545	159299	189732	174619	128437	165544	322236	278694	266218	330114	246152	140928	228517	135559	154496	106652	293788	318729	361791	437929	204451	148058
[Glycerol-3-phosphate (4TMS), MS93, RI1759.6, Putative but Unconfirmed]	26.231	1760.2	299	35846.9	37041.9	52051.2	56561.6	41184.2	60998	140059	62535.3	74141	108231	27174.9	34002.9	38695.1	26664.5	32169.6	32154.5	94045	69539.7	64875.3	77762.4	52511.5	50346.5	54317.6	54994	51921.6	67794.1	91099	86489.4	61232.3	78317.9	64398.1	41670.4	52646.4	46153.6	48753.9	74774.9	103817	67001.6	82314.9	66530	47185.6	42267.8	74037.9	67336.9	34045.3	107984
[D-Ribofuranose, 1,2,3,5-tetrakis-O-(trimethylsilyl)-, MS83, RI1764]	26.312	1765.7	217	30782.8	25467.7	29497.5	29789.3	29546.2	9434.8	15771.5	10374.3	10734.6	11975.5	18416.4	22271.9	18604.8	14773.8	16518.5	5540.37	11363.5	7705.89	7559.4	10341.4	29432	24680.5	26274.8	27726	29895.2	9372.28	9714.55	9125.51	6086.02	10735.8	25451.5	18446.2	21304.7	20880.5	18461.2	9428.12	10513.2	8459.29	9120.49	7904.73	22110.7	21523.5	24761.3	52432.4	21235.8	9454.4
[2-Keto-l-gluconic acid, penta(O-trimethylsilyl)-, MS86, RI1774.2]	26.465	1774.5	292	3738.33	4120.8	2522.77	2381.15	2269.03	2813.78	2221.5	1301.89	3311.54	1519.23	1948.58	2534.64	2519.47	2015.13	2153.48	606.99	3218.83	2888.77	1261.56	1982.75	2716.58	5206.16	2979.68	3032.23	5832.52	3931.94	2838.37	2542.74	1900.99	2779.57	3017.11	2790.39	2802.09	3307.41	2464.34	3360.79	3413.38	3538.1	3301.41	3846.84	2488.98	2444.44	3057.51	4692.68	1849.08	3153.06
L-Glutamine	26.498	1774.8	156	240844	253103	336411	223886	230121	10761.6	35262.4	20658.7	13801.4	12898.4	707901	607394	557604	581750	524153	8143.85	147543	72486.8	38194.7	38861	130600	160739	160458	129074	206872	5480.7	2265.75	13559.5	1863.17	11617	453016	459036	533739	508402	508362	121270	211752	31917.9	34886.4	59611.1	110250	141066	178316	129971	88559.1	4513.84
[Arabinofuranose, 1,2,3,5-tetrakis-O-(trimethylsilyl)-, MS75, RI1777.7]	26.572	1779.7	217	14464.6	16213.5	14208.3	14740.6	14283.3	7482.92	17111.9	6583.06	10173.5	9329.98	20045.4	21187.4	18103.2	18468.2	18326.9	2418.24	11693.4	9981.75	7850.13	8520.68	20654.1	27411.6	25515.2	21700.9	25688.4	12063.3	15428.4	12698.6	10096.1	13834.9	24040.3	27120.2	32144.5	29393.2	24559.7	15449.1	17430.1	12276.1	14520.6	9486.66	24210.8	23977.4	27432	50184.7	45921.7	17303
3-Phosphoglyceric acid	27.028	1802.8	357	1207.18	1188.36	1710.84	1166.05	1143.95	591.92	1456.08	519.9	1163.9	1243.84	840.5	1013.57	1044.67	728.91	892.92	370.57	813.2	738.93	546.22	647.65	941.6	933.65	1154.23	1413.45	1188.9	1003.44	641.32	988.15	225.99	996.39	1049.68	650.85	708.11	716.27	528.1	887.12	1114.84	612.98	924.37	637.26	841.69	767.55	1340.49	1589.47	521.1	539.54
Shikimic acid	27.106	1806.9	204	130646	110665	203037	200071	279434	13996.7	45613.5	36120.8	54447.5	78232.7	72820.8	149739	191513	14664.5	136922	8869.81	67902.7	23899.7	253649	28864.4	33410.3	19286.2	25880.8	43529	27975.2	40974.7	69303.6	35666.8	26268.4	41019.7	40734.3	20834.4	42254.1	36638.5	28209.2	61350.8	70293.4	39472.3	36123.5	20982.9	40486	24181.6	24792.4	39955.1	31263.1	62492.3
Ornithine	27.189	1812.3	174	2009.67	1822.62	2133.19	1617.31	2031.82	1664.44	2737.32	1735.22	3435.91	2455.14	1794.84	2236.87	2218.28	1898.37	1891.84	921.85	2331.21	2066.78	1714.2	2109.53	837.05	1145.32	1101.09	1015.35	1250.8	1758.1	2126.5	2068.18	1179.52	2253.54	1696.81	1327.12	1926.13	1330.13	1271.38	2439.39	2177.67	2419.54	2577.08	3085.03	1458.97	1182.78	1438.37	963.15	702.53	2300.79
Citric acid	27.236	1814	465	42104.8	31319.5	58202.4	40166.8	42795.7	7423.62	12517.7	8735.15	17060.2	13020.6	34697	38486.9	35338.9	26384	37442.1	7407.53	11285.1	9634.45	8482.33	7591.14	13264	12773.2	12448.9	15440.9	14303.2	5644.55	5810.45	8203.74	3720.35	5163.2	27672.9	17813.4	16014.4	24440.5	14757.3	4688.51	4982.22	4869.81	4649.67	4485.77	7143.14	7122.14	8250.24	10428	4697.42	4825.34
L-Arginine	27.375	1821.9	256	276.51	345.35	463.19	362.93	436.75	919.77	1999.69	1041.25	1172.66	1219.17	575.67	631.33	483.45	444.79	347.91	271.76	1051.31	913.06	802.24	678.71	189.67	275.93	297.85	287.25	367.76	870.07	757.61	828.1	342.65	933.96	404.42	380.92	463.86	335.93	359.06	1215.44	1272.85	803.62	792.83	753.43	573.26	363.38	643.52	692.74	362.43	1074.45
[Unknown Probable Sugar, RI1824.1]	27.387	1823.7	422	739.49	812.51	1511.37	1720.54	1499.88	319.33	472.46	865.75	261.88	417.82	524.57	527.42	710.81	459.59	871.72	242.49	382.6	112.66	652.14	493.82	76.36	59.45	56.32	49.39	60.23	10.13	14.71	12.98	8.63	8.9	51.81	40.82	40.51	42.22	48.52	9.56	8.66	6.17	4.87	2.05	25.69	55.78	59.71	73.11	42.47	13.42
[Unknown Probable Sugar, RI1855.4]	27.963	1854.3	422	5496.29	5057.23	6743.02	7194.02	7164.81	2269.39	3850.44	2258.98	2615.67	2862.77	3414.43	4851.21	4774.27	2926.77	4643.13	1057.52	2499.39	1731.76	2283.62	2252.65	1926.94	1587.89	1184.76	1519.26	1870.98	308.01	266.14	416.9	135.48	393.4	1248.97	1061.91	762.59	1402.65	1146.34	206.85	401.77	204.26	308.85	147.76	472.5	1091.22	1066.3	1645.28	757.02	249.18
Adenine	28.175	1873.9	264	43949.2	54934.4	70852.2	62850.7	68599	30768.6	32269.3	40493	35411.4	36535	25076.3	38549.2	39833.5	25479.1	31169.8	14398	35380.6	29291.5	27120.2	24108.9	30995.5	22260.9	28926.7	41917.5	21366.1	48991.6	53092.9	43264.3	28849.2	41211.4	14611.3	15945.4	13313.9	14012.2	13818.2	38061.1	44697.4	43641.8	34992.2	34683	17347.5	17258.9	21163.4	20317.4	10000.3	58074.2
D-Fructose	28.22	1868.4	364	98781.8	100226	76966.8	83475.8	85017.6	77572.9	45496.4	90265.2	82818.9	120551	138463	108758	95593.6	107018	100876	75520.1	81624.8	91221.9	73996	84419.9	45120.9	50416.7	144250	200579	49714.3	121696	22017.3	112300	115687	18737.9	36013.2	40980.7	41316.6	41603.9	39093	47295.6	122997	116082	157100	102715	231234	163758	169834	101412	37574.8	190984
D-Glucose	28.531	1883.2	160	540051	559784	497847	455378	455959	556476	673353	477121	562935	539261	649511	559787	523642	548196	503544	451421	505538	594914	426136	500317	774116	883401	936626	804052	842308	758456	793112	717332	696295	741448	686146	824202	711262	698894	779876	844433	727659	782167	740030	658169	920595	891255	1.01421e+06	805091	595247	897569
D-Mannose	28.583	1886	319	1.32254e+06	1.39851e+06	1.46084e+06	1.19401e+06	1.20836e+06	1.16796e+06	1.63145e+06	1.03482e+06	1.28815e+06	1.25267e+06	1.44158e+06	1.38631e+06	1.25675e+06	1.3217e+06	1.27436e+06	1.18175e+06	1.21782e+06	1.2309e+06	1.08085e+06	1.21536e+06	1.80124e+06	1.92355e+06	277748	280073	1.87541e+06	1452164	1.78234e+06	292985	328554	1.63601e+06	1.75845e+06	1.78289e+06	1.84932e+06	1.85817e+06	1.74504e+06	1.59174e+06	298895	1.42991e+06	1.62752e+06	1.78695e+06	290066	275105	291346	2.41615e+06	1.48164e+06	306323
D-Galactose	28.704	1896	160	639692	656481	302092	548154	558602	522853	85065.4	506300	641093	313946	67009.1	674468	587582	645741	518846	1968.24	507106	546312	504511	570412	114025	117972	186838	461346	109020	814601	65763.9	418382	402905	61921.7	116772	117722	123202	116652	114219	56138.6	428471	850562	65707.8	377420	366550	512736	222168	105777	73308	503525
Mannitol	28.894	1912.4	319	965776	1.02161e+06	815632	577086	881982	901468	1.02211e+06	777298	565201	844405	917805	605195	554335	950818	924026	5452.56	893465	854008	784816	876939	1.08999e+06	1.13775e+06	1.1371e+06	1.07395e+06	1.14641e+06	1.05322e+06	1.03484e+06	988132	891470	977779	1.07249e+06	1.07819e+06	1.12218e+06	1.12157e+06	1.09143e+06	927744	995893	914545	986339	846234	1.17747e+06	1.15115e+06	1.18768e+06	1.06026e+06	879268	1.12612e+06
L-Lysine	29.018	1912	156	2216.03	3100.5	3494.75	2648.72	2996.33	18835.6	38007.9	18865.2	18552.4	19899.3	3442.63	3705.71	2956.47	2814.44	2432.58	5744.49	18626.2	14306.3	14146.1	14006.6	2702.21	3963.86	4612.74	2944.94	5192.49	12892.1	15382.4	14974.8	5924.03	16413.9	3970.03	3667.15	5984.27	3625.94	4408.1	15964	18185.7	10808.8	14534.5	11375.8	7054.09	5264.15	6841.93	5728	4747.42	19375.8
Sorbitol	29.147	1919.7	319	2842.19	3403.53	2852.79	3013.22	2708.71	32039.3	77140.7	32986.5	48130.8	60155.5	3638.4	4349.33	3236.44	3118.55	3235.49	41317.5	102501	88679.2	77430.1	76342.1	6037.69	6657.6	6403.52	5550.37	7146.96	130329	212183	170151	189794	135523	9456.38	7936.56	8878.88	8628.09	6868.58	210074	208219	233673	258481	206319	7289.68	6960.24	7272.16	22650.6	6088.72	445969
L-Iditol	29.148	1921.3	204	1225.53	1334.5	1375.11	1519.08	1398.94	5082.97	7257.66	5142.52	6764.6	6975.67	1191.33	1573.1	1302.67	1050.03	1325.86	4971.25	12604.9	11874	9502.19	9426.33	1675.41	1956.74	1882.36	1801.89	1926.89	16041.2	21228.6	18251.5	21684.2	14031.1	2125.59	1846.81	2059.45	1973.01	1899.53	19182.4	20267	29539.7	24510.8	23354.8	1916.74	1938.42	1864.79	4383.28	1638.96	43321.5
L-Tyrosine	29.318	1932.2	218	25870	26125.5	32169.3	24790.2	26156	126256	268002	133332	153755	153733	64288.6	49820.6	33584.8	38734.3	23439.9	40108.1	140464	106774	105599	106554	25055.2	37319.7	37828.4	30946.3	49449.2	112532	105467	106393	53203.6	116832	46963.4	49293.4	77807.1	48134.9	58980.1	137448	138392	93027.1	114829	94322.6	41696.7	39591.2	51508.3	78314.5	29700.7	122075
4-Hydroxycinnamic acid	29.401	1937.5	308	140.65	153.08	168.12	166.66	164.67	630.41	615.67	739.92	1158.71	593.66	153.2	190.56	150.54	127.87	155.53	490.28	1781.57	843.65	962.91	871.84	223.43	237.57	252.68	198.38	218.92	947.49	1141.21	941.65	503.35	597.95	232.04	222.02	267.18	259.01	247.64	633.97	688.7	687.96	781	623.4	226.04	236.88	246.41	388.55	156.67	1332.82
[D-Fructose, 6-O-[2,3,4,6-tetrakis-O-(trimethylsilyl)-D-glucopyranosyl]-1,3,4,5-tetrakis-O-(trimethylsilyl)-, 79]	29.565	1946.8	361	37242.9	42850	39568.1	35088.2	33155.2	29678.9	71823.8	22238.4	34543.4	39964.2	48304.2	40842.8	33308	35135.8	36209	14459	33792.7	32237.6	23102.3	32170.5	76314.7	91205.5	92062.1	62290.4	89704	45352.6	64363.2	59233.2	43909.3	58841.9	74958.2	73347.9	87539	83834.4	78548.2	50888.2	60045.6	38598.6	58442.6	37770.4	81144	96796.4	102985	154443	60116.6	85664.2
[Galactonic acid (6TMS), MS90, RI1980.7]	30.109	1982.2	292	2552.05	2166.74	1907.43	1289.14	1925.5	2129.73	2329.74	1417.82	1733.31	2635.49	1456.24	1752.15	1794.06	1481.51	1609.24	994.4	1625.37	1314.93	1419.78	1406.14	2572.75	2753.55	2145.02	1688.02	2945.86	3599.6	5683.74	7197.2	5803.35	1612.35	2134.85	1655.66	1885.98	2071.38	1688.13	1641.48	7085.51	1395.62	3592.7	5097.41	1618.94	1908.73	1860.91	4233.01	2050.62	11506
Gluconic acid	30.145	1985	433	254.29	207.38	214.56	211.58	199.75	202.95	550.71	165.38	195.46	312.09	181.42	213.09	215.09	182.41	202.34	140.46	218.29	73.23	171.63	250.79	203.27	227.53	259.36	189.26	253.49	195.95	1123.18	904.66	672.83	600.47	319.72	238.49	238.02	256.49	205.11	731.26	846.05	166.54	773.04	629.52	182.15	211.06	220.73	346.45	142.29	1406.95
Glucaric acid	30.331	1996.2	333	40215.2	42943.2	55188.2	48748.3	48067.6	25290.5	45879.6	19503.8	31194.8	27312.8	36861.3	47169.3	35745	28348.8	37715.2	15589.7	30207.2	28102.8	23254.2	25061.6	35864	33427.1	30307.5	32805.4	33367.6	22381.5	24834	25182.9	15566.2	23693.5	31432.9	27271.2	31805.5	36166.8	29412.9	22143.8	28707.2	17534.6	21971.7	19502.9	21301.7	28252.4	28943.3	50894.9	23698.1	20444.9
[Inositol, scyllo- (6TMS), MS88, RI2078.2, Putative but Unconfirmed]	31.584	2077.3	305	75183.3	59495.1	64528.8	76262.6	61392.5	129771	207807	128842	168393	157536	40881.6	72375.6	58276.4	41141.5	43613.7	60588.2	164668	148114	135967	139767	70280.9	77005.7	75719.9	68687.9	88678.9	198010	207184	177131	124764	207670	80636.1	69927.7	78374.1	65493.8	71237.6	217559	210725	178316	189323	199487	110338	116415	120346	232766	96115	263091
[Uric acid (4TMS), MS81, RI2094.8, Putative but Unconfirmed]	31.833	2093.1	441	74.92	81.69	86.11	119.38	89.33	35811.8	68287.4	37904.1	41815.2	54289.1	69.76	93.68	62	64.11	90.81	14232.4	33204.1	34867.1	32550.8	34965.7	172	161.01	153.55	165.75	173.5	50760.3	54154.7	46474.6	24068.7	54786.8	254.87	175.23	191.13	174.08	136.22	70170.8	45053.7	40891.9	45217.9	46257.4	124.12	177.54	170.86	369.22	103.45	44215.6
[Sedoheptulose methoxime (6TMS), MS86, RI2116.9]	32.196	2115.9	319	2729.85	2421.51	2611.76	2669.16	2380.39	3361.64	9455.21	3547.37	4395.08	4370.89	2029.48	2899.01	1805.79	1610.98	2070.85	2452.91	6845.17	4493.24	4076.43	4473.49	3432.26	3771.19	4127.77	4994.79	4216.96	24268.3	103777	14217.4	10743.8	50673.6	3692.25	2859.98	3246.31	2972.14	2351.38	36423.7	59182.2	20943.5	84252.7	60528.5	3841.29	5007.05	5173.89	8116.8	2935.37	94519.7
[Sedoheptulose methoxime (6TMS), MS84, RI2122.6]	32.274	2120.6	319	3208.34	3258.8	2947.73	3137.56	2728.26	3832.13	10808	4022.52	5049.98	5058.79	2286.12	3196.3	2305.16	1862.42	2732.16	2773.37	7713.03	5159.71	4712.61	5185.23	4267.89	4610.47	5035.06	5957.04	5022.04	33278.1	59745.3	16659.1	12842.8	29328.8	4358.19	3405.67	3718.54	3652.49	3217.41	48803.4	33957.1	28510.9	48641.8	34803.5	4596.41	5764.37	5934.67	10377	3574.58	54324.4
[Gulose, 2,3,4,5,6-pentakis-O-(trimethylsilyl)-, MS82, RI2171.7]	33.052	2170.9	204	23740.8	24335.1	20521.3	22150.2	22258.3	98819.7	88991.4	80347.6	101868	58760.8	14142.1	15377.4	53551.5	142037	92814.9	15605.9	188442	165770	134880	163156	6424.69	6915.77	6998.29	6449.13	6273.1	58584.4	48952.1	43950.6	31262.4	76501.8	34075.3	42755.9	20587.4	137829	13088.9	69405.3	68628.3	49705.5	53823.8	53542.3	5065.01	5273.67	6818.08	11150.9	3696.6	53929.7
Fructose 6-phosphate	34.712	2292.6	315	47934.9	55124.7	49323.8	50177.3	43138.3	28488.5	71996.3	29253.5	42857	41714.4	39685.2	53938.6	39240.9	29322.7	40901	15325.2	53397.8	19231	17653.9	34487.7	51296.5	57612.5	62700.2	58350.4	66853.2	31975.6	10670.9	14132.4	2484.49	24064	54787.4	40791.6	49453.6	46251.2	40835.3	35872.1	26645.7	16749.3	29283.3	29498.3	39326.5	41714.1	52468.6	100489	29154.5	11066.2
[2-O-Glycerol-d-galactopyranoside, (6TMS), MS88, RI2300.8]	34.814	2300.5	204	13646.6	21750.3	20435	19759.7	17859	7651.28	14319.4	7653.28	9516.48	10805.1	15147.3	19513.8	15750.2	12006	18661.6	2769.64	8697.68	6995.2	5217.98	6855.44	34843.1	30745.4	34604.2	29799.8	31767.8	16149.8	23454.9	16356.6	14717.3	17676.1	20096.4	18542.3	20074	16727.8	18626.6	20238.7	20949.7	14641	15341.8	14392.2	27024.2	28011.6	38753.5	51984.3	22541	22082.3
[2-O-Glycerol-d-galactopyranoside (6TMS), MS88, RI2301.6]	34.814	2300.5	204	13646.6	21750.3	20435	19759.7	17859	7651.28	14319.4	7653.28	9516.48	10805.1	15147.3	19513.8	15750.2	12006	18661.6	2769.64	8697.68	6995.2	5217.98	6855.44	34843.1	30745.4	34604.2	29799.8	31767.8	16149.8	23454.9	16356.6	14717.3	17676.1	20096.4	18542.3	20074	16727.8	18626.6	20238.7	20949.7	14641	15341.8	14392.2	27024.2	28011.6	38753.5	51984.3	22541	22082.3
Glucose 6-phosphate	34.883	2305.8	315	36748.1	40515.6	37251.2	37156	33396.6	18781	40386.2	19585.1	29093.3	26487.4	36012.4	43681.4	33322.8	26656	35063.7	14176.9	37560.8	13936.6	12795.4	24351.6	44413.7	46993.9	50863.3	46827	52149	16162.5	5781.14	7628.58	1845.37	12639.1	47525.2	34409.8	40216	39434.6	34107.8	16147.8	13675.9	8448.52	14811.5	14693.5	34498.8	33922.3	40305.9	74608.7	23908.9	5963.74
Mannose 6-phosphate	34.883	2305.9	387	128651	141176	128902	126946	115009	67900.2	148363	67286.8	104520	93318.7	127160	154460	116013	93880.9	122070	47935.2	133148	51728.3	43405.1	85411.6	158419	170335	182812	167674	187222	68033.7	34440.1	39408.9	15064.4	56323.7	170862	127782	147800	146387	124646	74694.6	62743.6	45824.1	66123	64935.3	129253	123500	149401	273093	87015	37663.7
[Galactitol (6TMS), MS70, RI2347.8]	35.418	2347.3	319	785.39	779.82	793.57	740.21	712.59	829.17	1416.5	613.31	1007.44	875.9	648.95	786.73	626.15	515.58	576.49	309.63	1020.19	922.29	609.71	750	1000.46	1081.06	1134.18	1146.98	1210.8	1645.31	2178.72	1982.34	1455.68	1897.81	1057.6	1009.88	1077.87	1012.94	937.23	2097.8	2234.36	1941.77	1765.97	1740.41	1160.89	1119.94	1382.64	2892.56	869.99	2472.35
[D-Glucuronic acid, 2,3,4,5-tetrakis-O-(trimethylsilyl)-, trimethylsilyl ester, MS79, RI2367.2]	35.673	2367	217	26777.1	21517.6	34857.5	26528.6	28967.8	19764.5	37004.4	15535.3	27573.5	27046.8	19264.4	27062.6	19802.2	12370.8	22017.9	10445.6	32127.8	23408	15472.2	26425	19336.6	22089.6	22806.5	22154.4	28107.2	45082.2	55519.2	47750.6	31841.6	46732.6	24888.2	25500	18749.7	21362.5	17483.2	49172.6	47639.8	47209	46309.2	40167.4	22563.2	23629.5	23761.8	39396	15683.9	57007.2
[Unknown Sugar, RI2389.1]	35.934	2387.2	204	3900.2	3315.8	4007.71	3814.73	3804.62	3204.65	5388.85	2467.41	3585.79	3725.57	2029.2	2972.48	2286.15	1719.1	2033.78	1312.49	3761.26	3244.39	2647.93	3435.29	3674.29	3636.23	3852.84	4111.05	4637.73	5826.4	6101.68	6253.84	3899.68	5993.52	3259.66	2994.44	3292.72	3309.56	2875.85	6673.92	6584.72	6121.2	5895.6	5058.56	3967.15	3786.31	4252.55	5520.18	2666.78	6415.68
[Inositol monophosphate, MS94, RI2407.7, Putative but Unconfirmed]	36.154	2404.3	318	10159.7	9010.03	8742.72	7878.45	8854.29	3584.19	6975.78	3070.79	4483.79	4098.25	4351.7	6599.17	5224.85	4027.33	6371.03	1198.47	4047.56	3577.07	2409.38	3045.46	7991.14	7597.65	8604.77	8107.71	7737.22	5108.1	6521.02	5701.74	4638.37	5169.12	7461.97	6611.14	7801.17	7812.11	6115.37	5679.43	6422.29	6308.46	5277.91	4809.6	6426.69	6588.93	8135.36	16259.4	4815.79	7517.39
6-Phosphogluconic acid	36.247	2411.5	299	6709.52	7438.98	8089.43	6925.34	7204.68	2594.59	5186.11	2515	3655.23	3395.82	4130.89	5317.75	4936.93	3605.46	6116.65	1610.88	3630.18	3077.99	1635.7	2642.37	4722.59	5350.26	6459.33	5937.85	5957.2	4145.03	4349.86	3726.32	3140.53	4250.17	4728.02	4198.53	4447.78	4426.19	3806.59	4675.17	4573.46	3786.53	4173.12	3583.1	3444.63	4140.19	5980.96	5562.04	2170.25	3015.11
Sucrose	38.988	2623.7	452	57927.7	56319.1	50905.6	50671.6	51608	47289.7	36603.9	45150.2	54448.4	32149.5	33583.4	57635.3	51128.6	46540.2	44759.2	33857.9	32036.2	50633	23648.4	30178.3	51598.8	62123.1	49556.3	58724.3	59571.2	57690.7	46779.2	56175.1	31944.7	59626.6	55484.8	47843.9	52504.3	53523.5	54777.6	65818.8	57323.6	56142.9	60538.7	58324.1	60270.2	56670.3	57430.2	64605	31480.8	44911.7
[Unknown, RI2656.2]	39.437	2658.4	361	2009.76	1706.2	2241.2	2599.68	2376.4	1824.71	2393.84	3262.4	4273.52	2898.09	1166.66	1929.54	1523.64	795.92	1068.3	637.61	2803.52	1479.94	5267.68	1874.57	1437.37	1668.77	1566.17	1644.85	1841.53	2620.08	2534.88	2852	1289.25	2329.44	1516.77	1438.05	1618.95	1430.32	1519.89	3293.52	4294.32	2417.2	2457.76	2123.71	1747.12	1352.94	2587.36	2150.72	1484.58	2985.36
Cellobiose	40.179	2715.9	361	15794	22662.3	21413.5	28019	25146.2	361090	459105	564575	650098	379602	19457.8	24301.1	17772.5	14329.5	19356	94342.6	377518	266695	292775	365666	37884.2	44805.9	48871.9	48201.4	49417.6	579816	258800	795176	294262	230628	47477.6	72116	120254	32625.8	166923	197786	504539	460904	503508	293639	65024.8	49857.6	71403.2	116063	37116.8	483041
[Maltose methoxime (8TMS) EZ Peak 1, MS92, RI2717.6]	40.214	2718.6	361	156338	128659	178314	190595	175901	466144	634117	659827	782243	495704	142309	191858	152673	119651	155444	145561	510978	373385	394248	483121	173230	191689	141275	185201	195022	682257	357248	902587	366394	323206	219884	221665	283414	181959	335628	197786	504539	571221	634917	385431	187394	152334	195739	285331	132573	595881
[D-Fructose, 3-O-[2,3,4,6-tetrakis-O-(trimethylsilyl)-D-glucopyranosyl]-1,4,5,6-tetrakis-O-(trimethylsilyl)-, MS81, RI2724.6]	40.246	2721.1	204	20599.6	16062.6	22716.1	23911.4	18830.5	19559.8	36665.8	29587.8	40897.4	21884.2	15120.8	20321	16213	12683.9	20053.3	7645.44	23410.2	17896.1	19642.2	21691.9	18286.6	19551.3	18908.2	18533.6	20477.5	38143.3	20716.1	71433.9	16461.9	21708.7	23062.9	20850.7	23264.2	23884.6	25608.2	25508	41379.8	29810.1	36151	21756.8	17336.6	14860.3	17894.8	26093.6	13317.1	31946.5
Trehalose	40.247	2721.2	191	44146.1	40470.8	49010.5	51310.7	47285.1	32263.3	56329.1	31489.4	42490.3	36256.9	38468.8	52607.6	42249.2	32557.3	43073.2	16563.7	42678	34108.8	31578.3	36188.7	42367.9	46390.7	44042.4	42545.6	45881.2	32034.7	31764.9	33370.4	23885.1	30503.2	53534.2	47709.1	51302.3	57271.6	53544.8	38324.4	41736.1	34571.2	42857.6	29864.1	38972.2	32924.1	39981.4	53281.9	29802.5	37468.4
D-Maltose	40.499	2740.7	361	3918.68	4751.08	5393.2	6412.79	6539.37	96110.8	134364	175950	203616	104261	4264.66	5664.74	4530.25	3063.62	4240.29	19421	97229.8	63602.1	71866.6	94996.7	6665.95	7957.8	7783.22	8615.54	8562.39	172869	65405	327975	71544.7	58267.7	9067.73	15143.8	28216.8	6257.17	38682.4	52850.8	145807	130514	143711	75954.6	12025.1	7942.05	12553.9	24884.3	7071.83	126598
[Unknown, RI2744.6]	40.525	2742.7	361	4581.42	5750.15	6410.4	7618.64	7876.72	82154.8	134364	150762	203616	89829.6	4800.63	6618.88	5169.22	3469.9	4918.48	15387.8	78949	51836.2	58799.9	77293.2	7879.18	9222.24	10046.4	9966.16	10036.6	172869	53213.7	366976	61578.9	58267.7	10518.7	14600.7	25887.4	7671.68	38682.4	52850.8	145807	130514	143711	75954.6	13008.9	9362.24	14265.8	26199	8313.92	110518
[Unknown Probable Disaccharide, RI2748.9]	40.589	2747.7	361	2058.06	2510.72	2880.78	3249.88	3572.76	8907.92	15725.4	16201.4	11333.6	9817.76	1777.36	2837.79	1961.65	1305.08	1914.31	736.65	3687.51	2626.49	3545.74	3239.44	4030.71	3968.24	4781.13	4440.91	4422.39	18938.6	4784.27	39000.9	7144.27	6469.8	4149.84	3734.23	5133.97	3027.97	5357.78	5422.18	19613.1	16979.5	18124.5	9982	7592.17	4812.94	9331.51	15050.2	3811.62	21979.1
Turanose	40.683	2754.9	204	6383.18	28598.8	23523.4	29732.1	27007.5	15264	41346.8	22377.2	29532.9	21975	16010.5	20938.2	16991	16002.1	18393	2518.26	12441.5	12081.9	12948.1	11906.2	28679.7	33746.4	44965.7	19830.2	23699.5	20212.3	22649	28688.4	15079.7	20105.1	21232.5	17382.9	20960.1	15172.9	22392.7	18417.3	18629.7	13801.1	16590.9	14958.1	24073	21442.4	32054.6	43535.7	20847.4	32865
[Unknown, RI2767.2]	40.883	2770.4	361	2103.31	2220.7	2538.74	3023.21	3091.46	2735.66	5277.88	3800.04	4337.59	3970.27	1136.49	1821.65	1562.14	907.58	1424.49	570.1	2492.16	1694.04	2007.45	1963.27	2103.73	2169.22	2614.42	2167.41	2263.32	4798.59	3867.37	7199.53	2804.54	2970.04	2096.07	1695.74	2070.09	1483.82	1924.01	2644.23	4660.87	3997.48	4285.56	2420.21	2015.09	2007.98	2675.22	4655.83	1690.26	6315.93
[Unknown, RI2773.8]	40.918	2773.2	361	1524.32	1623.23	1885.41	2227.54	2285.31	1803.42	3831.23	2495.56	2972.63	3970.27	784.11	1301.72	1094.34	616.05	947.39	349.04	1630.06	1132.64	1435.64	1284.62	1595.96	1578.99	1974	1600.78	1650.24	3438.03	2818.03	4986.33	1894.28	2231.36	1603.15	1179.04	1434.48	1043.65	1373.67	1960.14	3334.55	2780.84	3047.64	1730.09	1487.83	1477.39	1919.14	3442.63	1220.37	4864.82
Gentiobiose	41.192	2794.3	361	12280.3	14073.8	11308.3	12726.3	12540.8	14758	29620.8	14671.6	21765.1	16680	7672.85	10327.1	7934.12	7060.81	9292.78	3481.56	14327.5	11223	10730.8	12576	19479.7	26040.4	25178.4	19937.2	23623.6	27929.6	34769.4	31361	21347.6	25287.7	20868.6	18322.5	23299.5	20692.9	19281.8	18710.9	25226.2	22132.3	26233	16339.1	29138.6	32510.3	32454.8	61510.2	24686.6	51809.9
[Unknown Putative Disaccharide, RI2823.3]	41.474	2819.4	361	2166.5	1979.02	2015.4	2202.75	2117.2	2418.41	5067.53	2574.56	3577.87	2593.06	1148.62	1618.91	1256.14	1007.5	1302.74	573.9	2368.84	1748.1	1653.37	2140.46	2612.54	3442.2	3467.67	2867.07	3171.38	4325.37	5218.48	5176.09	2862.88	4008.62	2967.51	2480.55	3075.4	2834.13	2748.52	3378.34	4828.69	3453.62	4223.91	2234.3	3709.12	4285.51	4318.47	9005.92	3077.61	8396.84
[D-Glucopyranose, 4-O-[2,3,4,6-tetrakis-O-(trimethylsilyl)-D-galactopyranosyl]-1,2,3,6-tetrakis-O-(trimethylsilyl)-, MS82]	43.238	2982.7	204	215301	226935	264983	292271	276796	84484.1	163330	95759.7	112061	128369	173843	259331	209393	154988	208144	44408.5	132762	92773	96003.1	121458	199904	205708	220229	234822	224983	100446	97169.1	103180	55167.6	107905	212407	190934	214287	189471	204213	126642	136259	97615.8	100083	84184.5	202219	209829	240843	482302	235688	94153.5
[Unknown, RI2982.1]	43.238	2982.7	204	215301	226935	264983	292271	276796	84484.1	163330	95759.7	112061	128369	173843	259331	209393	154988	208144	44408.5	132762	92773	96003.1	121458	199904	205708	220229	234822	224983	100446	97169.1	103180	55167.6	107905	212407	190934	214287	189471	204213	126642	136259	97615.8	100083	84184.5	202219	209829	240843	482302	235688	94153.5
[Melibiose (8TMS), MS82, RI3094.1]	44.475	3097.3	204	3687.45	5487.29	5690.2	6517.32	6060.82	3616.24	10290.9	5897.89	6906.07	8855.68	3536.48	5057.1	4157.72	2429.85	4287.9	1200.22	5822.23	2673.56	2838.83	3904.97	8103.08	7539.98	8284.75	5602.7	6736.28	15238.2	32865.6	20221.1	19190.1	13884.3	4786.85	4215.34	4435.63	3699.07	4339.23	15658.1	12032.6	9527.15	11050.2	10531.2	5439.72	6138.2	7781.87	15663.8	4552.91	41284.2
[truncated: 34 more columns]

## Sheet: Dataset4
Dataset4. Metabolite abundance in roots of two wheat genotypes with 5 replicates before and after 1 d anoxia treatment at 28oC, 24oC, 20oC and 15oC based on GC-MS peak areas. Wheat seedlings grew at 15oC for 3.5 days and then 0.5 day at 28oC, 24oC, 20oC and 15oC and then exposed to 1 day anoxic treatment at 28oC, 24oC, 20oC and 15oC, respectively. C: Calingiri; D: Ducula. Air: before anoxic treat…
Roots			Data File:	1.PEAKLIST	2.PEAKLIST	3.PEAKLIST	4.PEAKLIST	5.PEAKLIST	6.PEAKLIST	7.PEAKLIST	8.PEAKLIST	9.PEAKLIST	10.PEAKLIST	11.PEAKLIST	12.PEAKLIST	13.PEAKLIST	14.PEAKLIST	15.PEAKLIST	16.PEAKLIST	17.PEAKLIST	18.PEAKLIST	19.PEAKLIST	20.PEAKLIST	41.PEAKLIST	42.PEAKLIST	43.PEAKLIST	44.PEAKLIST	45.PEAKLIST	46.PEAKLIST	47.PEAKLIST	49.PEAKLIST	50.PEAKLIST	51.PEAKLIST	52.PEAKLIST	53.PEAKLIST	54.PEAKLIST	55.PEAKLIST	56.PEAKLIST	57.PEAKLIST	58.PEAKLIST	59.PEAKLIST	60.PEAKLIST	61.PEAKLIST	62.PEAKLIST	63.PEAKLIST	64.PEAKLIST	65.PEAKLIST	66.PEAKLIST	67.PEAKLIST
			Genotype/Treatment	C15Air	C15Air	C15Air	C15Air	C15Air	C15N2	C15N2	C15N2	C15N2	C15N2	D15Air	D15Air	D15Air	D15Air	D15Air	D15N2	D15N2	D15N2	D15N2	D15N2	C20Air	C20Air	C20Air	C20Air	C20Air	C20N2	C20N2	C20N2	C20N2	D20Air	D20Air	D20Air	D20Air	D20Air	D20N2	D20N2	D20N2	D20N2	D20N2	C24Air	C24Air	C24Air	C24Air	C24Air	C24N2	C24N2
			Replicate:	1	2	3	4	5	1	2	3	4	5	1	2	3	4	5	1	2	3	4	5	1	2	3	4	5	1	2	3	4	1	2	3	4	5	1	2	3	4	5	1	2	3	4	5	1	2
	Average RT (min)	Average Retention Index (Kovats)	m/z
Glycolic acid	10.571	1046.3	66	40.56	35.54	54.15	168.49	194.26	237.6	278.05	340.53	261.29	368.69	79.83	71.61	145.47	116.46	147.53	245.28	345.71	345.74	417.93	334.67	58.65	50.77	75.48	63.81	108.54	147.44	195.02	302.58	188.18	90.73	78.99	109.27	153.93	158.48	220.75	215.34	371.06	345.66	264.76	107.95	98.95	170.75	123.84	162.47	53.85	177.34
L-Valine	10.965	1063	174	370.52	345.9	842.83	1081.94	1092.82	726.74	1593.68	1280.25	777.53	1406.47	639.24	801.38	892.25	720.42	578.81	998.58	1001.55	1234.96	1350.36	694.61	655.68	739.54	673.81	813.14	713.64	1153.28	1167.13	1884.26	1524.7	636.62	556.45	792	863.68	807.09	1408.88	1275.05	1589.95	1081.79	1367.43	857.31	816.25	1228.91	965.28	1059.21	273.07	648.44
L-Alanine	11.347	1079.2	117	811.58	979.68	2262.07	2173.95	2608.19	25327.4	33926.1	31719.1	27543.1	32190.8	2724.23	2618.9	3191.34	3270.89	2414.72	26314.9	18799.3	52707.4	39151.7	20368.2	875.92	922.87	909.01	1441.46	914.11	18203.8	29435.9	37504.4	22147.1	1183.07	1171.05	1034.05	1743.27	1466.72	31225.7	27930	52087.2	26489.9	36292.5	1308.82	1507.14	1961.01	1637.18	1537.7	2018.08	18522.5
[Hydroxylamine (3TMS), MS98, RI1091.5, Putative but Unconfirmed]	11.599	1089.9	249	28.01	31.47	37.41	39.99	42.31	47.21	51.49	38.33	40.78	44.82	49.89	48.9	55.03	61.43	58.13	60.32	56.46	57.47	60.63	51.8	41.16	39.28	39.67	42.57	42.42	46.97	48.5	51.38	37.79	55.67	64.74	57.54	54.82	57.64	50.68	49.19	54.69	53.81	65.07	63.69	69.08	61.45	63.27	67.61	116.69	64.88
L-Leucine	12.963	1147.8	86	10937.7	8860.52	29281	38371.4	38356	23287	54827.6	43506.6	26837.1	46608.8	27205.2	33793.5	40566.4	29751.8	26056.3	40168.2	39630.2	55078	53265.2	25616.2	21538.1	27039.5	21708.5	29425.3	22890.4	36151.6	35267.9	61220.8	45135.7	25174.3	20957.7	28958.8	34752.2	32201.5	48382.5	49100.6	57251.7	40419.1	53782.5	27476.1	27532	44895.4	33999.6	38540.1	2707.52	16383.4
[Phosphoric acid, bis(trimethylsilyl)monomethyl ester, MS91, RI1170.6, Putative but Unconfirmed]	13.516	1171.2	241	1267.69	2449.4	3687.35	4362.35	7132.09	2888.87	5976.69	6018.99	2546.72	6988.29	3152.34	4272.8	4731.61	6102.05	3698.38	3427.75	3517.98	5256.42	5722.73	3789.08	2190.72	3101.65	2780.09	3661.1	4369.02	2370.82	4311.08	3183.64	3406.68	3784.54	3696.94	4933.54	4321.81	4226.62	4073.31	3974.61	4696.36	4941.1	3256.8	3773.59	4114.83	5563.13	5278.64	5239.54	503.39	1672.86
[Gamma-hydroxybutyric acid (2TMS), MS89, RI1236.5, Putative but Unconfirmed]	15.13	1239.7	147	162.3	195.99	247.57	278.88	277.25	1116.31	812.72	2783.56	3676.54	2038.26	211.57	242.13	195.75	223.26	207.04	1498.99	2499	5310.34	5993.38	3921.19	229.45	238.57	228.92	226.83	199.82	1350.89	2382.55	4036.27	2336.21	198.25	188.38	238.99	229.33	294.93	2645.85	2129.13	4820.93	2364.78	2535.11	246.32	257.44	279.45	252.54	251.64	566.81	2762.63
Urea	15.398	1251.1	189	36.85	36.99	64.27	42.68	75.32	134.66	369.27	233.17	510.88	186.42	62.31	60.88	68.55	62.87	64.21	188.99	109.16	158.11	131.55	114.41	72.9	52.52	69.83	52.68	74.11	134.14	177.29	296.16	146.12	121.62	124.32	203.31	185.95	39769.8	216.16	184.91	333.96	172.7	167.78	98.04	148.86	240.66	99.36	107.67	85.48	88.25
Benzoic acid	15.453	1253.4	179	39.04	41.31	66.81	66.39	74.58	61.4	131.43	94.72	69.25	76.48	43.26	37.19	42.73	47.63	42.07	34.05	25.09	64.94	66.09	79.33	33.72	28.66	24.27	19.3	24.95	26.22	27.98	38.31	35.55	30.87	26.31	30.09	41.4	35.35	32.27	51.28	73.52	58.39	54.27	34.85	27.07	36.78	40.81	25.15	3.9	13.33
L-Serine	15.639	1261.4	132	2298.96	2149.44	5103.25	5841.96	5550.53	2910.06	5976.25	2145.49	1536.32	2836.52	7090.86	4836.61	4494.12	4056.88	3365.26	1219.83	1164.48	2048.54	1599.51	611.84	2683.81	2377.98	1878.34	3802.35	2875.15	1580.87	1879.12	2113.09	2693.41	2065.77	1937.14	2226.62	2815.11	3634.13	1282.69	3026.84	1981.47	1539.25	1687.93	2268.14	3010.19	2888.2	3480.17	2684.93	529.94	678.56
[Ethanolamine (3TMS), MS90, RI1265.4, Putative but Unconfirmed]	15.812	1268.7	174	32723.4	35252.3	38122.4	36501.5	42487.8	36470	47361.3	39978.6	35497.7	49841.3	44471.8	32265.7	36383.4	41834.9	32149.5	43625.5	32502.7	44454.8	43568.9	36551	31587.3	31375.3	32258	38350.2	31577.8	29619.2	32768.6	43067.3	32029.2	36619.2	36578.2	43951.4	42638.3	41823.4	27611.7	30040	34400.4	35709.5	36093.1	36575.3	36581.9	39947.1	39895.7	35940.5	20769.8	30966.3
Phosphoric acid	15.971	1275.4	314	48076.8	42998	76012.2	89246.2	85304.4	53125.9	95297.1	84782.9	54939.6	85859.6	33392.6	50513.5	44289.9	28435.7	33869.4	54616	46930.7	85858.7	63581.5	41034.8	43891.8	52149.7	49236.8	63852	48336.9	68476.8	50551.8	85336.8	94028.7	44649.7	30813.5	48019.9	42770.3	42905.3	56562.4	61013.6	76723.7	62333.9	51791.2	66469	52665.9	89711.7	73140	95219.5	1576.37	31767.1
Glycerol	16.036	1278.2	205	2181.21	2367.13	2413.23	1999.12	3088.02	2601.5	7026.87	4872.47	7145.85	8864.76	2223.12	1362.53	2076.74	2186.92	1333.96	3588.78	3503.62	5675.3	4440.47	5500.52	1823.83	1738.91	1414.17	1725.15	1738.27	2737.27	3843.97	9783.13	2114.52	1954.24	1569.99	2245.11	2108.48	2302.73	3578.82	2725.9	3521.37	3356	3562.11	2045.88	1685.14	2240.99	2169.64	2174.22	3892.18	6370.37
L-Isoleucine	16.51	1298.2	158	18544	14029.6	21759.3	29369	30665.5	31172.7	46596.4	46922.3	35528.8	45193.5	39727	36444.5	33302.5	28955.7	24094.9	43125.6	45679.7	47176.6	52136.4	27117.9	20280.7	27750.7	20611.6	27884.7	21668.8	39409.3	34347.5	54019.9	47988.2	24503.3	23088.5	30490.2	33502.3	28601.5	47904.8	44189.6	47948.4	40127	47656.7	26096.6	31484	40669.9	33397.3	33583	4181.77	19517.8
L-Proline	16.605	1302.3	142	1410.84	1784.06	2301.65	3425.08	3618.01	7391.09	16750.8	7600.8	11614	14359.8	6130.43	5174.03	4133.43	5268.4	3758.56	5562.96	8242.14	11213.8	11529.7	7061.97	1213.7	1461.23	1648.71	2633.05	1252.62	3767.48	4919.37	11966	3524.84	2126.61	1676.49	2485.35	2341.33	1933.8	6610.45	6700.91	11878.6	10361.9	15258.7	1778.04	2556.93	3109.27	3426.25	2761.4	4027.45	6853.03
Glycine	16.793	1310.3	248	596.04	689.23	1373.1	1652.71	1596.89	2791.41	4898.09	3831.08	5364.3	4461.51	1651.43	1629.47	1878.72	1708.94	1461.07	3787.53	3842.88	6088.99	6621.32	4105.92	944.28	944.48	839.07	1269.25	805.05	2034.11	2893.88	5514.5	2179.13	918.86	883.06	1044.42	1340.87	1125.6	3262.69	3083.8	5395.68	3468.36	4189.79	1173.98	1145.78	1380.34	1357.38	1289.43	879.45	3625.72
Succinic acid	17.076	1322.3	247	842.3	972.06	1831.15	2508.76	2465.72	1171.06	1875.26	1479.07	2045.55	2038.19	924.36	1315.6	1283.62	1376.03	1190.27	1233.76	925.45	1498.1	1172.75	1403.22	1167.2	1306.34	910.9	1225.51	1198.15	1206.11	1348.12	2748.92	1318.64	817.06	856.16	1272.42	1632.53	1551.95	1367.33	1228.14	2351.55	1529.85	1467.68	1499.55	1434.72	1567.41	1385	1704.37	276.57	1872.87
Glyceric acid	17.393	1335.8	292	139.9	170.52	391.19	493.98	458.13	311.49	627.45	440.31	332.17	451.36	187.56	205.84	173.84	184.89	188.84	316.79	267.41	327.05	268.46	198.09	155.23	210.57	155.31	190.28	175.1	309.7	226.7	256.14	395.7	154.04	145.36	170.98	237.46	201.13	303.14	270.68	283.67	276.04	242.83	312.69	334.28	339.52	359.7	376.65	21.88	169.65
Fumaric acid	17.944	1359.1	246	173.49	189.17	363.92	473.37	544.22	216.38	390.34	355.09	383.42	425.25	200.44	334.64	245.66	255.06	229.61	180.5	152.35	227.07	213.99	216.6	225.77	305.25	169.5	202.1	229.07	146.96	193.36	408.56	244.66	219.72	155.99	316.59	439.57	364.25	174.42	213.72	278.87	180.58	181.94	315.23	253.88	392.54	268.02	311.92	15.53	175.04
L-Threonine	18.671	1390	218	2076.52	2333.78	7581.09	10656.3	9775.76	7160.61	17485.8	15175.7	8352.85	15930.1	3868.39	5282.18	6286.11	5047.42	4717.03	8855.02	10380.1	11937.5	12348.4	6472.95	4023.87	5700.48	5739.71	5885.96	4052.97	12374.4	11523.4	18441.1	12881.8	3838.89	3646.53	5571	5297.44	4684.51	13183.8	10695.6	13895.1	9904.47	11564.4	5893.89	5522.83	9841.22	6407.32	7580.46	573.29	6478.96
Beta-Alanine	19.611	1429.9	248	372.95	467.37	852.33	1130.83	1047.8	1973.36	4014.76	2479.52	1632.13	3008.27	727.24	927.46	985.79	840.74	597.97	2306.65	1793	2878.04	2505.29	1302.07	414.99	626.13	525.72	713.54	563.64	2144.81	2175.39	2736.58	2683.75	558.75	573.93	714.23	761.12	691.05	2919.21	2671.33	2805.67	2009.5	2664.12	694.7	782.4	901.12	890.63	945.81	175.4	1148.96
L-Malic acid	20.935	1486.1	233	119729	115736	194940	219751	244367	63250	118818	99526.9	79370.8	82609.7	144261	173943	167307	126204	133128	76396	67040.1	88326.4	83233.9	56394.7	126894	152172	142939	167517	155440	136466	89620.6	120059	173438	127927	121283	177725	171651	144684	109034	134778	99679	104730	106300	204263	196961	209426	213919	249111	1450.07	50864.9
[Unknown Possibly Indole Related, RI1516.1]	21.515	1513.7	283	83.52	106.05	117.23	128.48	147.75	101.36	142.71	145.05	136.68	121.59	42.6	49.28	52.12	54.93	53.65	56.65	66.69	68.66	80.05	70	111	125.16	116.3	124.8	93.78	108.45	105.4	162.55	121.71	43.81	53.79	45.24	59.49	66.83	54.47	61.94	81.04	71.47	91.71	88.99	92.88	98.17	123.59	119.64	58.41	84.12
L-Aspartic acid	21.578	1517.2	218	3193.69	2951.31	7982.08	9186.76	11163.5	1277.45	5053.16	3429.61	2090.79	3380.81	4429.65	5628.48	6751.58	5044.55	4725.22	1475.84	1194.08	1700.07	1825.08	581.04	3343.19	3624.68	2855.66	4767.12	2720.31	1539.85	1104.38	2806.98	2562.2	2456.37	2154.47	3353.25	4488.61	3189.71	1401.88	1986.92	1843.71	1438.02	1354.23	4981.63	5007.07	5891.77	5386.42	5718.43	103.44	693.48
Pyroglutamic acid	21.636	1520.3	156	106241	97090	242592	321220	315591	75757.8	164103	194917	78189.8	130120	271033	322500	313369	267058	222723	140494	214461	132781	185421	68844.1	148941	170914	116863	176898	124633	82498.7	56820.1	152202	121108	160746	136225	170367	241326	197421	116155	147987	123113	95356.5	121153	140192	165624	215001	174970	176660	5935.88	25922.8
Gamma-Aminobutyric acid	21.763	1527.2	174	11010.8	10472	18866.4	20808.3	21663.5	244294	387296	353514	340923	352936	9490.73	13747.5	11927.1	11306.5	9446.95	346106	340924	427876	439064	292448	12572.6	12973.4	10031.4	9480.33	8824.58	195923	202446	334775	199905	10856.9	9000.47	12824.4	18715	14156.7	300310	235306	362349	246285	315589	9618.01	9456.96	18103.6	9914.1	12469.1	21675	173066
[Unknown, RI1530.4]	21.874	1533.4	174	1469.18	1937.6	2064.71	2240.46	1980.32	4398.37	3997.81	2987.87	2212.99	3726.28	2966.28	1922.71	2355.62	2780.38	2762.36	3861.81	2911.44	3145.29	3269.74	1897.68	1621.16	1511.27	1577.59	1515.1	897.79	2487.49	2840.48	2104.8	2308.94	1412.15	1364.66	1310.11	1163.69	1007.79	4199.4	3822.5	2459.27	2286.58	3502.74	1111.31	1433.66	1625.17	1720.56	1325.31	340.94	1688.53
Threonic acid	22.346	1558.4	292	1825.72	2586.82	3586.85	4685.04	4307.88	2007.72	2703.75	2248.47	2273.18	2137.61	2683.15	2509.72	2698.04	2734.33	2338.54	2037.09	1398.52	2418.52	2237.6	1604.57	1889	1628.6	1599.9	1611.14	1740.52	1163.96	1033.14	1511.56	1787.05	1206.71	913.43	1055.66	1678.66	1267.22	1054.5	1020.91	1542.24	1028.65	923.04	2101.95	2019.11	1946.22	2081.69	2872.45	67.01	888.97
Oxoglutaric acid	22.747	1579.7	198	135.58	210.4	358.92	382.72	391.45	309.87	559.47	297.67	228.19	476.23	222.33	333.02	287.51	198.75	230.53	151.04	141.27	204.66	126.47	94.84	166.93	125.73	185.73	212.95	131.19	116.38	78.53	133.85	207.16	157.75	126.15	204.75	111.03	94.23	69.78	114.66	59.6	56.52	91.42	145.57	113	176.25	220.92	159.11	3.26	64.81
L-Glutamic acid	23.564	1624.1	246	24952.4	38758.8	56720.6	71980.5	74292.3	73963.2	103378	69392.4	23685.4	66775.9	39556.7	36948.9	43788.9	46179.1	35953.3	55756.7	27185.2	43386.7	39762.6	10724.8	27827.7	22976.5	22400.8	27173.8	20229	35410.5	23069.5	24231.6	51158.5	6104.85	11754.8	16031	21406.1	18658.5	42491.6	35855.2	23859.9	30710.6	34385.4	23311.8	26744.6	28384.8	26645.3	30628.6	256.95	11561.2
L-Phenylalanine	23.685	1633.5	218	2430.04	1642.54	5669.24	6092.31	6554.78	3409.36	18396.4	5129.52	7437	12378.6	4695.85	4879.36	5684.29	3832.25	3183.13	1873.68	1577.56	2929.62	2433.5	1474.63	4012.24	4097.91	3558.37	5257.1	2875	2765.02	2441.38	9262.62	2675.46	2696.82	2582.62	4059.16	4077.03	3996.23	3131.41	3533.7	4312.05	4626.26	5519.98	3163.02	3606.82	4842.2	4097.61	4782.89	678.46	2860.43
[Gluconic acid, 2-methoxime, tetra(trimethylsilyl)-, trimethylsilyl ester, MS89, RI1647.4]	24.067	1649.6	204	101.82	110.38	205.95	295.69	329.2	386.08	641.09	476.88	569.96	716.07	399.65	444.55	473.77	447.64	389.95	748.44	735.53	1090.95	946.34	672.4	105.34	211.73	182.44	214.04	200.37	328.7	284.86	504.78	487.04	305.55	315.32	518.31	404.37	437.71	649.85	745.28	890.43	820.05	981.87	930.18	1192.45	1347.89	1662.05	1726.59	360.42	442.04
D-Xylose	24.17	1656.8	217	400.46	503.82	619.91	730.32	719.91	644.72	553.84	754.39	933.92	1473.23	645.09	394.57	362.65	345.23	378.29	275.07	267.45	374.26	276.48	298.42	848.62	721.32	642.47	596.25	683.23	814.38	868.08	1645.19	699.48	448.79	465.53	644.13	593.53	756.4	329.62	415.2	406.66	906.8	681.7	634.41	582.31	605.13	670.23	769.91	479.76	1139.27
D-Arabinose	24.189	1659.6	217	406.91	503.82	773.47	907.93	946.34	644.72	2897.87	932.88	1184.36	1869.7	645.09	502.16	383.67	375.63	494.31	291.75	292.67	493.8	281.64	294.57	848.62	862.52	642.47	736.31	683.23	1016.56	868.08	2141.77	923	579.3	584.42	849.56	776	1002.13	365.89	543.34	345.29	906.8	681.7	771.73	582.31	1406.93	670.23	1681.86	479.76	1139.27
[Unknown, RI1665.4]	24.407	1669.7	275	200.26	213.72	631.55	703.96	643.09	144.43	358.53	387.03	172.45	283.21	522.54	630.29	692.57	610.16	412.81	236.07	425.91	219.88	361.33	124.2	307.41	423.39	245.32	398.47	247.36	171.04	130.77	224.92	209.45	272.88	262.13	310.96	513.25	359.19	129.92	274.94	253.39	175.22	224	229.36	311.42	405.37	334.62	316.09	15.82	42.59
L-Homoserine	24.448	1673.2	290	186.42	701.81	1162.56	1434.91	510.54	5002.02	637.85	1736.61	868.89	892.11	485.87	728.99	482	954.5	300.76	666.95	1456.88	482.4	764.96	1145.76	83.53	89.94	59.5	103.74	150.52	105.44	268.22	269.28	164.33	76.92	515.25	360.44	345.16	384.88	457.06	924.66	1137.59	468.29	993.97	1270.95	1377.46	1229.62	2389.86	1631.22	926.68	1261.21
D-Ribose	24.465	1674.6	307	8.63	1960.64	14.04	14.06	10.55	9.58	2891.3	10.75	1229.36	14.21	4.41	5.64	8.21	4.74	5.38	4.12	5.94	7.38	7.6	7.74	2678.88	10.47	8.75	10	4.37	8.57	5.86	1851.11	11.22	2.19	3.68	461.61	6.69	6.62	5.84	6.73	9.22	8.41	10.24	12.18	7.7	15.92	11.33	797.28	2.16	7.06
L-Asparagine	24.528	1676.1	188	18717.8	22961.6	58905.7	64151.5	70736.4	57226.6	72210.9	86904.4	68151.1	71884.7	41595.7	48818.7	37128.1	45598.5	32329.2	46799.5	54884.3	37213.1	62205.7	27261.9	35084.9	52301	36554.4	39475.5	53410.3	54434.5	52889.7	83787.2	108138	41407.2	31081.7	47796.4	63924.9	50884.1	74529.2	101546	66831.5	38240	59086.8	39643.4	62238.9	95942.5	72342.4	72020.7	1241.11	22884.8
L-2-Aminoadipic acid	25.357	1721	260	65.32	25.2	177.83	176.96	302.33	193.97	495.07	408.28	129.08	386.85	71.96	78.67	71.2	77.8	53.79	118.32	119.49	151.94	143.92	74.68	43.63	68.16	63.23	85.29	68.33	637.01	364.48	375.84	1233.91	39.97	33.32	42.25	53.69	50.57	626.84	293.34	276.27	377.86	364.14	69.79	70.93	81.93	61.78	85.33	6.12	241.25
Putrescine	25.685	1738.4	214	756.21	1057.4	1138.47	1678.27	1243.7	2198.32	2855.9	2335.96	1685.98	2442.11	1535.86	1640.55	1197.52	1496.65	1066.86	1800	2052.29	1998.59	2337.86	1417.44	1137.25	1304.1	1032.84	1112.44	1070.57	1522.85	1776.9	2135.29	1478.06	1176.85	909.71	1634.64	1460.17	1441.44	2015.26	1547.46	2289.47	1688.33	2024.72	656.44	884.83	1008.46	959.46	935.7	140.23	1424.03
Agmatine	25.685	1738.4	174	8565.11	11962.7	12267.4	18660.5	14217.3	24490.9	32431	26115.1	18927	27049.6	17278	18509.2	13310.3	16590	11850.7	20334.9	23579.9	22006.4	26243.3	16057.6	13146.6	14648.3	11403.3	12525.1	12371.3	17385.4	20262.2	24217.7	16810.8	12975.1	10417.4	18294.3	16555.3	16686.2	22990.5	17313.6	26047.8	18756.6	23156.4	7651.25	10178.3	11170.5	11147.4	10912.3	1632.04	16362.7
[2-Keto-l-gluconic acid, penta(O-trimethylsilyl)-, MS81, RI1747.6]	25.932	1751.3	333	221.03	229.64	425.37	486.29	614.63	312.37	563.82	536.96	386.19	430.87	275.58	330.76	281.67	297.9	253.41	278.94	279.02	354.87	346.24	266.42	385.74	365.26	272.52	353.13	342.46	348.33	400.94	450.1	548.8	240.49	214.37	287.15	351.63	293.95	426.65	286.32	473.22	403.51	286.9	411.24	344.45	487.89	483.15	582.08	44.12	257.84
[Glycerol-3-phosphate (4TMS), MS93, RI1759.6, Putative but Unconfirmed]	26.149	1763.8	299	535.47	461.59	1053.32	1326.57	1578.04	1318.05	1884.16	2460.39	2854.39	2374.7	345.47	725.44	578	452.98	428.74	1288.74	2025.15	3343.74	3210.87	2489.39	583.13	850.73	439.64	568.21	517.34	943.3	2243.63	3101.17	1801.53	428.35	330.82	502.06	545.73	554.11	1090.58	973.79	2906.77	1157.07	1813.13	799.3	588.6	979.54	667.41	848.29	191.21	1922.56
[Arabinofuranose, 1,2,3,5-tetrakis-O-(trimethylsilyl)-, MS75, RI1777.7]	26.362	1775.3	217	622.41	785.76	1151.23	1172.03	1711.64	723.86	1362.66	1620.58	947.12	2150.72	790.64	785.62	860.12	870.64	577.81	1082.73	624.76	962.82	1105.19	735.9	662.31	760.41	581.88	844.69	708.93	504.98	988.45	975.97	587.58	567.32	528.59	700.45	660.06	690.68	712.13	673.11	653.06	1045.37	570.86	1185.11	957.79	1271.73	1191.32	1339.88	508.21	347.74
L-Glutamine	26.416	1777.9	156	63662	65823.6	212430	275027	284688	45239.8	108664	125699	47990.9	79903.8	318915	299772	313246	318039	210562	116062	201157	82145.1	155652	49291.4	108073	113393	96541.4	136312	108533	45710.9	39674.3	72898.9	84599.2	159312	130739	160320	230197	182701	72959.7	118935	95760.5	74941.6	100042	109121	156631	218535	173144	166969	1268.67	11190.4
3-Phosphoglyceric acid	26.939	1802.9	357	104.25	121.15	193.32	249.62	256.04	137.95	181.69	126.12	70.6	180.98	153.23	145.18	148.66	119.68	128.67	116.47	52.56	168.92	109.22	37.12	106.88	134.56	115.56	147.18	113.14	107.27	72.68	103.45	172.94	71.76	78.57	94.94	109.59	100.19	109.96	89.57	107.79	99.16	125.39	195.76	157.96	277.15	196.99	194.62	0.87	34.03
Citric acid	27.153	1817.6	465	777.16	1717.21	2136.66	2333.55	2529.01	3324.7	7420.94	2372.28	1118.97	3494.91	1566.51	1222.4	1217.02	1794.37	1479.35	2676.39	949.28	1954.18	1538.26	391.55	1280.08	865.26	1025.6	1058.73	1117	5608.98	4611.54	3323.54	8005.71	719.11	642.27	772.13	990.07	822.53	8068.22	5563.15	5178.02	5080.72	6592.79	1197.6	957.02	1130.94	1193.31	1297.68	45	1193.8
D-Fructose	28.045	1865.9	364	31491.3	48292.8	41264.3	52428.6	51054	27466.2	43047.8	17240.4	20401.9	26124.9	53849.2	42817.4	47497	51749.3	49072.4	27652.6	14753.3	29027.5	18889.1	22286.9	47962.4	33931.8	43731.7	40061.5	49706.9	10459.8	10864	10661.2	8939.42	44422.7	37109.8	41188.9	43656.4	50040.3	7801.91	8602.06	15143	20764.8	8531.38	59714.6	43851.8	51556.4	59582.8	50946.5	4455.19	24566
Adenine	28.099	1869.1	264	186.14	232.54	478.21	660.44	729.03	419.46	1003.31	816.14	652.3	919.23	317.58	435.04	295.85	623.56	309.93	826.88	489.32	729.18	705.94	637.73	375.8	515.28	339.44	387.02	390.97	436.81	534.87	1040.39	516.76	352.84	325.41	465.43	1242.26	922.49	499.07	420.59	624.6	442.95	374.53	981.09	634.68	1056.9	745.09	889.67	85.75	470.01
Gluconolactone	28.274	1878.6	129	630.92	619.65	995.01	1703.07	2501.71	970.64	3391.23	1287.14	1420.59	1520.33	1548.96	1475.47	1814.26	1728.64	1881.17	997.38	1024.8	1558.85	1014.13	891.51	960.81	1131.87	701.4	986.29	1251.46	961.21	987.22	1419.44	1126.56	1098.31	1100.22	2251.41	1941.45	2893.29	1124.3	859.68	1089.35	1324.91	1206.36	1884.44	1465.38	1633.19	2128.79	1991.87	441.39	1331.04
D-Glucose	28.436	1886.9	162	18380.8	19910.1	18944	21465.2	21817	21290.4	23892.3	20152.9	20134.4	22331.2	21157.3	19662.3	19168.6	21082.2	18502.2	19338.4	17893.3	21507.2	20319.9	19223.3	21675.4	21119.8	21472.7	20787.1	22305.1	21898.9	22092	21965.8	24645.6	20719.6	18596	22567	20731.6	22208.5	20019	19793.4	20193.2	21776.5	20862.3	24615.1	27348.1	26807.7	27804.5	28896	13261.8	21236
D-Mannose	28.44	1887.4	319	857000	929278	884583	1.01041e+06	1.02e+06	990630	1.17659e+06	940343	933044	3191.27	970995	899911	877075	953455	832679	869749	802925	1554.09	905344	859547	681986	987545	1.08587e+06	975698	1.03852e+06	1.01619e+06	1.02098e+06	1.01661e+06	1.13719e+06	946552	845991	1.03054e+06	944356	1.00641e+06	891356	880303	895792	969768	929788	1.10582e+06	902172	822600	1.29911e+06	977567	582267	921071
D-Galactose	28.486	1898.6	160	387446	321698	400617	450005	454796	369017	521749	426494	424056	465064	370699	451587	408033	369314	394332	335518	307581	452198	340875	321131	356890	440145	363527	436878	391373	321559	380439	489262	431144	361853	394146	471072	473602	496803	342348	339691	341843	361893	348120	367490	223483	216188	226341	242665	210421	356999
Mannitol	28.758	1916.7	319	319771	309280	379581	412110	483189	339428	530512	423036	357182	506958	322771	321222	308163	299297	277036	246788	204603	373846	267731	241738	363438	465832	359366	445730	371473	424480	363812	482204	443551	299256	291161	424503	346851	472242	259935	255010	262324	308849	284190	547940	494120	472107	501415	542532	100141	272686
L-Lysine	28.895	1914.4	156	208.49	121.66	487.19	685.63	1054.59	2080.65	5295.99	2595.33	1995.2	3951.74	380.47	298.64	327.7	279.59	294.9	1274.11	1283.68	2001.07	1718.82	1100.68	194.77	265.44	254.14	413.35	319.01	2134.28	2475.93	5127.66	3539.89	248.44	252.79	482.05	397.99	437.31	2644.19	2071.03	2958.64	2618.76	2577.52	620.35	517.89	748.1	572.22	667.9	425.86	1687.17
Sorbitol	28.903	1920	319	374412	780.38	379581	480236	483189	2082.55	609084	423036	421146	506958	617.52	380824	366454	618.59	330872	976.27	781.77	439012	3412.55	3193.27	1290.86	465832	760.91	445730	1150.83	491421	2760.39	482204	1812.54	623.67	347440	493878	410824	472242	5282.3	2158.62	2543.39	2499	2834.67	547940	840.53	1041.14	1204.86	1100.01	1124.1	4539.33
L-Iditol	29.032	1923.2	204	120.95	106.48	152.54	239.71	208.89	1004.22	748.29	495.36	631.87	578.41	155.2	157.33	139.99	149.26	131.97	705.44	654.88	577.74	652.12	570.84	145.12	160.36	152.67	171.04	135.2	368.14	376.98	549.32	395.41	146.79	135.55	201.7	161.28	165.32	626.31	371.28	494.31	513.53	583.4	224.8	221.23	258.62	275.67	263.41	228.83	832.31
L-Tyrosine	29.204	1933.8	218	1244.34	857.42	2931.55	6475.48	7388.86	4418.83	22057.9	5078.57	6916.12	15215.4	6674.76	4191.99	6306.91	5881.88	3674.13	2724.27	2179.07	4098.16	3956.05	2199.68	1368.55	1335.54	1694.7	2763.84	2350.9	2508.53	3357.43	11538.5	4225.99	2560.48	2064.91	3712.55	3942.08	4956.28	3723.78	3570.02	5927.5	5838.05	6408.05	4077.08	5275.45	7546.05	6719.74	6929.66	2121.88	3549.11
[D-Fructose, 6-O-[2,3,4,6-tetrakis-O-(trimethylsilyl)-D-glucopyranosyl]-1,3,4,5-tetrakis-O-(trimethylsilyl)-, 79]	29.461	1950.4	361	2668.38	3186.05	3144.88	4816.62	4850.52	3722.12	7379.84	3705.99	3248.01	5180.9	3443.37	2900.01	2792.92	3274.65	2390.45	2358.74	1945.84	3674.82	2821.03	2352.1	4186.39	4248.91	4192.55	3955.07	4481.32	4447.02	4290.44	4679.71	6232.51	3007.31	2411.91	4436.25	3361.86	4135.97	2554.21	2568.43	2846.4	3365.87	2910.83	5161.7	6621.32	6490.5	7176.06	8433.12	653.9	2459.19
[Galactonic acid (6TMS), MS90, RI1980.7]	30.065	1985.6	292	212.64	183.44	357.22	403.15	458.37	696.56	2859.79	1259.69	1368.33	749.47	445.07	647.26	338.5	518	385.8	758.27	1106.41	1209.04	749.87	695.42	262.58	1289.63	194.28	235.69	321.92	607.92	857.68	982.02	665.71	435.35	521.72	1192.05	1373.07	1130.65	975.27	365.06	625.62	811.74	928.53	796.44	1008.76	651.4	531.01	772.66	274.43	2129.18
Gluconic acid	30.066	1989.5	433	19.8	19.29	35.82	42.19	41.85	84.51	264.73	132.4	127.34	68.77	38.09	59.84	29.73	46.5	39.32	83	122.79	113.95	84.99	83.32	23.86	131.27	19.64	24.01	32.29	55.4	101.84	88.12	75.4	40.68	50.84	98.94	117.01	92.95	87.45	33.97	58	77.04	110.24	70.97	91.72	54.65	49.36	91.26	28.08	243.43
[Inositol, scyllo- (6TMS), MS88, RI2078.2, Putative but Unconfirmed]	31.493	2081.4	305	5795.56	6174.14	6400.18	10490.6	9280.46	12257.4	13970.9	11935.2	12698.2	15695.8	6280.34	6594.56	7421.53	6526.53	5739.29	11276	11300.8	18437.7	16543.8	12818.3	6475.39	5961.83	7281.43	9112.53	7041.71	11537.2	14980.2	13602.1	13240.6	7474.43	5094.63	7014.61	5406.59	7304.02	13502.7	12095.5	17029	12698.4	15161.1	9044.58	8237.04	11635.2	10864.9	13099.8	2361.59	10323
[Uric acid (4TMS), MS81, RI2094.8, Putative but Unconfirmed]	31.751	2098.1	441	0.35	0.39	1.34	3.49	3.41	541.72	599.82	265.25	560.7	979.66	2.26	1.14	0.94	1.1	1.17	171.53	78.66	594.31	389.27	235.82	1.04	1.95	0.57	0.57	1.68	91.27	238.17	407.36	110.44	0.75	0.93	0.68	2.05	2.83	223.07	88	825.16	309.24	206.05	2.51	2.38	2.73	1.5	2.39	11.41	218.65
[Sedoheptulose methoxime (6TMS), MS86, RI2116.9]	32.104	2120.8	319	78.14	94.98	144.65	175.68	250.22	212.63	384.9	478.67	256.99	439.26	125.56	132.35	123.08	126.38	126.28	275.31	585.99	350.24	242.57	421.41	156.63	165.74	131.19	167.4	202.52	364.24	282.46	428.02	344.57	137.47	122.5	181.87	182.33	184.74	337.78	247.18	307.55	339.73	579.24	302.78	243.01	313.16	306.68	350.57	92.35	734.31
[Sedoheptulose methoxime (6TMS), MS84, RI2122.6]	32.153	2124.1	319	84.1	104.22	146.35	187.27	251.51	304.27	390.75	502.63	260.08	526.99	120.37	127.75	139.53	134.25	121.01	394.39	1337.81	325.72	634.23	421.41	175.19	202.33	131.84	167.35	296.82	452.5	393.5	426.13	533.06	140.56	136.72	186.46	178.69	182.28	514.7	376.26	295.19	480.82	1328.73	318.13	629.46	452.26	782.85	514.81	103.91	734.31
Fructose 6-phosphate	34.644	2301.2	299	1007.97	1111.34	1987.14	2592.84	2653.63	2608.02	4657.37	1927.25	1667.98	2802.97	1238.62	1460.06	1506.06	1239.86	1411.85	1600.83	1200.84	2089.34	1253.05	627.32	1267.44	1378.09	1144.22	1425.88	1156.16	1637.04	1778.62	1676.47	1561.46	922.25	834.07	1290.53	1092.12	1235.55	1249.44	636.7	1364.27	1124.41	1040.31	1435.94	1115.53	1485.4	1516.82	1787.01	24.82	718.12
Mannose 6-phosphate	34.787	2312.2	387	3621.02	5093.65	7095.19	8789.52	9734.92	8722.99	16043.5	5714.74	6360.07	6827.22	5217.66	5148.93	6327.41	4712.69	5599.26	4727.35	3752.94	5783.74	3542.25	2242.22	4967.33	4477	4228.64	5904.81	4152.39	3321.14	4263.45	3199.76	3199.69	3645.41	3247.17	5315.53	4354.82	5292.07	2098.44	1674.5	3229.75	2950.93	3066.02	6649.31	6072.39	6813.3	8201.51	10032.6	259.66	2565.82
Glucose 6-phosphate	35.057	2333.1	315	261.65	319.88	444.91	566.18	613.95	521.14	906.14	347.58	365.92	392.35	350.82	344.1	421.93	321.74	376.33	301.41	246.56	350.44	179.03	116.94	276.61	306.1	296.1	388.27	269.18	219.56	260.82	194.69	163.16	249.49	205.54	284.01	277.8	328.32	116.32	94.86	168.18	144.93	182.04	341.25	282.83	351.49	388.78	465.8	6.07	141.61
[Oleamide (1TMS), MS82, RI2428.8]	36.294	2428.7	131	33.58	53.83	71.06	80.38	91.87	92.63	153.41	115.99	108.68	172.75	59.54	63.93	59.52	61.1	53.4	111.23	111.09	200.33	205.79	119.5	86.75	132.13	107.78	148.32	126	212.59	240.62	737.62	321.78	135.17	153.57	211.36	210.45	200.09	332.95	232.27	389	351.94	357.78	94.19	84.15	110.18	98.02	109.9	22.6	68.45
[Unknown Disaccharide, RI2532.7]	37.651	2533.5	361	950.91	1078.14	1753.02	2724.76	2594.31	1306.74	2309.37	1769.65	1618.16	2010.39	1364.41	1634.39	1775.79	1692.13	1444.12	1333.26	1138.36	2117.05	1730.02	1160.94	999.44	1235.21	828.66	1109.27	1045.67	991.08	876.37	1225.05	1296.03	908.91	880.56	1463.42	1437.51	1231.01	1181.47	925.52	1315.13	1133.62	1073.79	1523.93	1301.16	1601.14	1527.54	1939.81	92.09	418.74
[Unknown, RI2555.7]	37.908	2553.4	149	178.83	215.68	335.47	391	523.15	686.91	1324.77	1122.06	943.97	1069.63	391.19	446.59	437.54	448.15	415.86	1091.97	1073.29	1553.27	1331.9	1177.62	207.37	273.88	190	287.68	265.19	1164.42	1480	1449.3	1244.04	306.52	251.78	394.78	420.48	348.31	1810.28	1052.25	1102.83	1527.96	2075.59	575.3	599.14	704.17	679.52	759.57	366.02	1471.92
Sucrose	38.893	2629.5	452	21954	20420.4	28252.8	31483.5	32260.2	12829.1	17471.8	11618	16811.7	14662.1	18015.6	19509.7	18526.8	18782.8	19405.9	12153.8	9634.24	18709.2	16550.3	10690.4	19148.7	23068.8	19889.6	20740.2	18005	12161	11695.4	36112.1	13469.2	11522.8	11683.1	15664.5	14920.1	16565	10716.8	7262.32	12444.7	9946.86	9432.8	30789.2	29617.7	29583	31080.3	31020.9	1564.47	5043.05
[Unknown, RI2656.2]	39.186	2652.1	361	123.11	120.96	204.02	329.82	369.84	151.34	418.24	232.17	300.11	342.36	179.57	208.78	184.66	179.92	173.58	164.83	168.88	251.64	223.85	142.01	131.07	172.95	122.05	161.39	165.93	147	128.06	524.49	208.27	133.03	137.78	203.13	177.24	224.4	181.43	193.22	212.25	206.49	271.25	310.59	356.34	422.89	366.03	420.05	93.64	121.87
[Maltose methoxime (8TMS) EZ Peak 1, MS92, RI2717.6]	40.092	2722	361	482.72	586.15	1222.09	2138.6	2049.14	15930.4	405702	54799.4	248263	324385	1273.73	815.99	977.51	947.41	1080.35	1587.15	5451.94	6486.46	4665.61	5812.11	3354.1	2706.83	2122.71	2736.77	2373.3	3079.28	1465.4	193574	4540.49	1768.47	6191.72	29379.4	5125.77	12839.1	6351.94	53509.4	12108.1	113431	203109	7566.9	4868.01	7209.28	20143.5	6530.3	188969	137037
Turanose	40.097	2722.4	204	1893.36	2048.68	4077.47	5316.08	5336.25	14258	330431	47952.6	195636	250335	2761.4	2623.76	2718.21	2389.47	2851.54	3326.4	5919.83	7596.13	6645.18	6260.66	5098.25	5336.96	3383.56	4053.94	3205.7	3629.25	2292.98	146844	5242.5	3039.92	6173.53	24655.2	6066.76	11445.8	6339.86	41438.5	10325.8	79063.9	139194	10590.3	6735.36	9280.97	16991.3	9107.5	132748	101148
Trehalose	40.156	2727	191	5928.9	5552.19	9659.8	12623.9	13090.8	5725.44	39458.5	9795.96	22869.1	27592.3	8600.49	9956.63	10529.8	7873.34	9333.67	8000.33	8101.61	11415.7	10863.4	7567	8727.45	11725.9	5835.31	7980.53	7606.21	4928.27	4703.71	20296.3	7594.64	7629.42	6716.92	10995	10227	9649.74	7349.1	8730.76	7577.47	10222.1	8817.44	17400	9779.6	12789	11540.3	14945.1	4274.47	7072.15
[D-Fructose, 3-O-[2,3,4,6-tetrakis-O-(trimethylsilyl)-D-glucopyranosyl]-1,4,5,6-tetrakis-O-(trimethylsilyl)-, MS81, RI2724.6]	40.166	2727.8	361	15674.7	12387.5	30841.9	40130.2	41814.4	16871.6	239057	30195.8	122922	157556	26648.7	30769.3	31987	23960.3	28749.1	24435.8	24125.2	34013.5	27819.2	19186.5	23070.1	31223.7	18457.6	25662.7	23931.9	13274.7	14871.4	90938.3	23323.9	23613.1	19952.9	30942.1	31107.1	29133.2	22081.9	24980.9	22266.5	28307.4	25397.6	51615.6	28947.1	37191.2	33758.2	43679	15281.5	19847.5
D-Maltose	40.408	2746.5	361	115.44	95.6	342.38	453.12	511.85	3438.9	159616	11970	63212.4	89980.5	340.17	244.23	271.48	257.45	286.3	317.96	861.03	1140.85	846.22	1040.66	704.01	642.89	457.22	551.18	462.32	572.8	308.43	45993.4	905.15	426.98	1185.87	6539.89	992.07	2328.38	1080.68	11156.4	2041.72	20358.4	36485.8	1552.46	964.43	1360.53	3783.85	1237.7	41031.9	26064.5
[Unknown, RI2744.6]	40.416	2747.1	361	124.44	111.47	354.72	492.65	531.2	4210.86	194356	14778.3	77533.1	113997	351.03	254.01	291.31	269.75	309.89	347.01	898.32	1168.44	865.98	936.45	737.18	658.05	472.27	566.88	473.03	616.92	337.79	58640.9	932.37	439.86	1208.04	7944.3	1051.97	2868.56	1300.29	13330.4	2443.6	24199.7	43197.1	1808.31	1011.36	1385.97	4470.31	1299.07	49098.2	30865.4
[Unknown Probable Disaccharide, RI2748.9]	40.427	2747.9	361	118.32	105.59	348.25	465.75	480.74	4210.86	163342	14778.3	65122.8	95868.3	324.72	231.38	274.27	253.22	290.27	345.53	1011.88	1290.38	943.96	1040.66	785.81	707.25	499.89	620.09	505.56	668.06	339.6	58640.9	1045.31	430.9	1407.8	7944.3	1182.06	2868.56	1300.29	13330.4	2443.6	24199.7	43197.1	1808.31	1112.24	1559.25	4470.31	1433.76	49098.2	30865.4
[Unknown, RI2773.8]	40.801	2776.9	361	48.73	49.16	79.7	118.04	143.13	138.81	2027.57	266.6	723.95	1092.37	77.01	75.23	87.63	70.84	73.07	114.46	103.25	185.78	143.43	109.78	86.05	99.52	69.26	81.37	75.59	122.87	98.24	808.48	138.04	67.99	72.91	169.67	101.52	131.3	126.87	205.66	131.28	362.14	539.08	170.47	152.3	177.07	202.53	182.41	608.59	393.33
Gentiobiose	41.295	2818	361	193.32	221.37	647.2	866.81	1870.23	421.19	1754.44	656.57	1161.63	886.93	1344.91	1476.29	2518.53	822.11	1356.43	1612.39	1041.65	4015.7	1364.23	687.76	667.71	422.66	316.4	325.54	372.42	360.44	383.06	1101.57	690.2	426.74	442.46	513.68	301.99	356.01	402.47	394.3	632.23	659.53	1193	565.74	501.87	515.24	1295.53	651.88	179.38	721.87
[Unknown Putative Disaccharide, RI2823.3]	41.304	2818.8	361	171.64	218.22	602.45	839.64	1809.2	412.76	1631.87	633.83	1110.09	858.9	1344.91	1227.56	2518.53	793.48	1168.44	1331.79	863.54	3279.56	1078.23	653.93	629.28	374.51	279.75	287.11	332.38	346.88	372.62	913.98	651.63	398.99	413.43	463.56	281.86	324.87	374.4	340.93	583.47	583.75	919.85	454.23	442.81	398.68	990.47	574.78	147.08	574.77
[Campesterol (1TMS), MS95, Putative but Unconfirmed]	46.033	3262	343	236.31	330.36	475.37	719.85	770.38	421.84	1010.32	646.49	708.89	873.05	444.42	468.57	439.56	379.08	380.08	470.47	642.43	635.14	636.7	498.85	469.2	513.91	397.4	448.77	444.53	546.28	530.91	1344.35	728.27	301.12	339.92	559.02	571.39	502.69	555.64	569.41	571.88	543.71	529.82	695.27	601.12	761.35	765.89	865.38	434.28	422.37
[Silane, [[(3,24R)-ergost-5-en-3-yl]oxy]trimethyl-, MS88]	46.038	3262.5	472	84.47	105.56	168.64	224.98	306.25	184.91	384.35	261.2	279.15	339.53	162.95	175.91	162.32	138.21	141.4	188.8	243.85	215.39	213.56	165	154.02	175.19	136.37	155.99	165.55	216.34	192.13	532.97	228.47	115	142.74	211.53	218.14	193.17	185.45	197.5	207.71	200.84	175.05	227.43	202.29	290.13	276.84	322.22	144.84	165.92
[beta-Sitosterol trimethylsilyl ether, MS86, Putative but Unconfirmed]	46.89	3350.3	357	613.06	771.36	1128.16	1562.11	1680.44	1063.04	2313.26	1430.51	1218.11	1886.43	1223.66	1340.05	1075.02	1130.67	1132.21	1277.6	1480.61	1633.11	1396.49	1177.72	1075.03	1147.28	941.92	1063.71	831.25	1149.39	1103.2	2438.36	1568.63	970.89	937.29	1571.74	1570.03	1400.9	1579.24	1472.16	1459.69	1419.02	1412.72	1551.8	1327.51	1601.2	1607.13	1815.97	756.93	785.74
[truncated: 33 more columns]
